# Supplementary material for: A longitudinal evaluation of localised chronic Pseudomonas aeruginosa infection in cystic fibrosis rat models
Source: BMC Microbiol. 2026 Mar 10;26:368. doi: 10.1186/s12866-026-04893-0 (PMC13085380; doi:10.1186/s12866-026-04893-0)
Supplement: Supplementary file 2 — Supplementary Material 2. [file 12866_2026_4893_MOESM2_ESM.xlsx]

## Sheet: All
Measurement	Contrast	Genotype / Rx	Estimate	SE	p.value	Lower.CL	Upper.CL
Macrophages	Baseline - (PA-D07)	Wildtype	35.129	6.45964	8.80011e-05	17.2532	53.0048
Macrophages	Baseline - (PA-D14)	Wildtype	-5.04779	6.42241	0.860043	-22.8205	12.725
Macrophages	Baseline - (PA-D21)	Wildtype	0.325796	6.68385	0.999957	-18.1705	18.822
Macrophages	(PA-D07) - (PA-D14)	Wildtype	-40.1768	6.43809	1.29174e-05	-57.9929	-22.3606
Macrophages	(PA-D07) - (PA-D21)	Wildtype	-34.8032	6.51826	0.000111875	-52.8412	-16.7652
Macrophages	(PA-D14) - (PA-D21)	Wildtype	5.37358	6.6244	0.848535	-12.9581	23.7053
Macrophages	Baseline - (PA-D07)	Phe508del	33.2541	6.71089	0.00028557	14.683	51.8252
Macrophages	Baseline - (PA-D14)	Phe508del	13.046	7.29514	0.304202	-7.14191	33.2338
Macrophages	Baseline - (PA-D21)	Phe508del	7.95537	6.83861	0.655216	-10.9692	26.8799
Macrophages	(PA-D07) - (PA-D14)	Phe508del	-20.2081	6.59318	0.0261979	-38.4535	-1.96281
Macrophages	(PA-D07) - (PA-D21)	Phe508del	-25.2987	6.43093	0.0034525	-43.0951	-7.50239
Macrophages	(PA-D14) - (PA-D21)	Phe508del	-5.09059	6.51324	0.862004	-23.1147	12.9335
Macrophages	Baseline - (PA-D07)	Knockout	52.35	7.72447	3.71081e-06	30.9741	73.726
Macrophages	Baseline - (PA-D14)	Knockout	28.6321	7.10094	0.00272335	8.98161	48.2825
Macrophages	Baseline - (PA-D21)	Knockout	16.8336	6.55838	0.075703	-1.31547	34.9826
Macrophages	(PA-D07) - (PA-D14)	Knockout	-23.7179	6.54098	0.00720289	-41.8188	-5.61705
Macrophages	(PA-D07) - (PA-D21)	Knockout	-35.5164	7.06399	0.000239124	-55.0646	-15.9682
Macrophages	(PA-D14) - (PA-D21)	Knockout	-11.7985	6.6372	0.309134	-30.1656	6.56865
Neutrophils	Baseline - (PA-D07)	Wildtype	-38.2744	4.54329	1.0079e-07	-50.8471	-25.7017
Neutrophils	Baseline - (PA-D14)	Wildtype	1.25938	4.51711	0.992225	-11.2408	13.7596
Neutrophils	Baseline - (PA-D21)	Wildtype	-1.62471	4.70099	0.985445	-14.6338	11.3844
Neutrophils	(PA-D07) - (PA-D14)	Wildtype	39.5338	4.52813	5.35834e-08	27.0031	52.0645
Neutrophils	(PA-D07) - (PA-D21)	Wildtype	36.6497	4.58452	2.49848e-07	23.9629	49.3365
Neutrophils	(PA-D14) - (PA-D21)	Wildtype	-2.88409	4.65917	0.924949	-15.7774	10.0093
Neutrophils	Baseline - (PA-D07)	Phe508del	-31.5729	4.72	4.54252e-06	-44.6346	-18.5113
Neutrophils	Baseline - (PA-D14)	Phe508del	-13.7383	5.13093	0.0603369	-27.9371	0.460594
Neutrophils	Baseline - (PA-D21)	Phe508del	-8.46647	4.80984	0.317276	-21.7768	4.84382
Neutrophils	(PA-D07) - (PA-D14)	Phe508del	17.8347	4.63722	0.0042652	5.0021	30.6673
Neutrophils	(PA-D07) - (PA-D21)	Phe508del	23.1065	4.5231	0.000196314	10.5897	35.6233
Neutrophils	(PA-D14) - (PA-D21)	Phe508del	5.27179	4.58099	0.66275	-7.40522	17.9488
Neutrophils	Baseline - (PA-D07)	Knockout	-49.5921	5.43289	2.40368e-08	-64.6266	-34.5576
Neutrophils	Baseline - (PA-D14)	Knockout	-17.7113	4.99434	0.00869327	-31.5321	-3.8904
Neutrophils	Baseline - (PA-D21)	Knockout	-14.9923	4.61274	0.0172606	-27.7572	-2.22747
Neutrophils	(PA-D07) - (PA-D14)	Knockout	31.8808	4.6005	2.61828e-06	19.1498	44.6118
Neutrophils	(PA-D07) - (PA-D21)	Knockout	34.5997	4.96835	2.42264e-06	20.8508	48.3487
Neutrophils	(PA-D14) - (PA-D21)	Knockout	2.71892	4.66818	0.936361	-10.1993	15.6372
Lymphocytes	Baseline - (PA-D07)	Wildtype	3.14541	3.57058	0.814659	-6.73548	13.0263
Lymphocytes	Baseline - (PA-D14)	Wildtype	3.78841	3.55	0.712393	-6.03552	13.6123
Lymphocytes	Baseline - (PA-D21)	Wildtype	1.29892	3.69451	0.984704	-8.92493	11.5228
Lymphocytes	(PA-D07) - (PA-D14)	Wildtype	0.643	3.55867	0.997843	-9.20492	10.4909
Lymphocytes	(PA-D07) - (PA-D21)	Wildtype	-1.84649	3.60298	0.955271	-11.817	8.12405
Lymphocytes	(PA-D14) - (PA-D21)	Wildtype	-2.48949	3.66165	0.903666	-12.6224	7.64341
Lymphocytes	Baseline - (PA-D07)	Phe508del	-1.68115	3.70946	0.96833	-11.9464	8.58405
Lymphocytes	Baseline - (PA-D14)	Phe508del	0.692292	4.0324	0.998147	-10.4666	11.8512
Lymphocytes	Baseline - (PA-D21)	Phe508del	0.511093	3.78006	0.999091	-9.94948	10.9717
Lymphocytes	(PA-D07) - (PA-D14)	Phe508del	2.37345	3.64439	0.914027	-7.71171	12.4586
Lymphocytes	(PA-D07) - (PA-D21)	Phe508del	2.19225	3.55471	0.925697	-7.64472	12.0292
Lymphocytes	(PA-D14) - (PA-D21)	Phe508del	-0.181199	3.60021	0.999953	-10.1441	9.78167
Lymphocytes	Baseline - (PA-D07)	Knockout	-2.75792	4.26972	0.915889	-14.5735	9.05769
Lymphocytes	Baseline - (PA-D14)	Knockout	-10.9208	3.92506	0.0484355	-21.7826	-0.0589675
Lymphocytes	Baseline - (PA-D21)	Knockout	-1.84123	3.62516	0.956378	-11.8732	8.1907
Lymphocytes	(PA-D07) - (PA-D14)	Knockout	-8.16288	3.61554	0.137768	-18.1682	1.84242
Lymphocytes	(PA-D07) - (PA-D21)	Knockout	0.916689	3.90464	0.995313	-9.88863	11.722
Lymphocytes	(PA-D14) - (PA-D21)	Knockout	9.07957	3.66873	0.0909493	-1.07291	19.2321
CFU	(PA-D07) - (PA-D14)	Wildtype	0.626322	0.516596	0.62316	-0.76499	2.01763
CFU	(PA-D07) - (PA-D21)	Wildtype	0.752824	0.545597	0.519829	-0.716593	2.22224
CFU	(PA-D07) - (PA-D63)	Wildtype	1.88179	0.713067	0.056564	-0.0386592	3.80224
CFU	(PA-D14) - (PA-D21)	Wildtype	0.126503	0.514942	0.994696	-1.26035	1.51336
CFU	(PA-D14) - (PA-D63)	Wildtype	1.25547	0.69216	0.283614	-0.608674	3.11961
CFU	(PA-D21) - (PA-D63)	Wildtype	1.12897	0.709551	0.396319	-0.782014	3.03995
CFU	(PA-D07) - (PA-D14)	Phe508del	-0.2857	0.56854	0.957955	-1.81691	1.24551
CFU	(PA-D07) - (PA-D21)	Phe508del	-0.248786	0.541089	0.967266	-1.70606	1.20849
CFU	(PA-D07) - (PA-D63)	Phe508del	1.09463	0.714505	0.429549	-0.829693	3.01896
CFU	(PA-D14) - (PA-D21)	Phe508del	0.0369144	0.571652	0.999901	-1.50268	1.5765
CFU	(PA-D14) - (PA-D63)	Phe508del	1.38033	0.738559	0.259181	-0.608773	3.36944
CFU	(PA-D21) - (PA-D63)	Phe508del	1.34342	0.696989	0.234827	-0.533731	3.22057
CFU	(PA-D07) - (PA-D14)	Knockout	0.999719	0.651097	0.427592	-0.753833	2.75327
CFU	(PA-D07) - (PA-D21)	Knockout	0.746706	0.583156	0.581011	-0.823865	2.31728
CFU	(PA-D07) - (PA-D63)	Knockout	1.5672	0.743671	0.170124	-0.43567	3.57008
CFU	(PA-D14) - (PA-D21)	Knockout	-0.253013	0.621767	0.976891	-1.92757	1.42155
CFU	(PA-D14) - (PA-D63)	Knockout	0.567486	0.775227	0.883582	-1.52038	2.65535
CFU	(PA-D21) - (PA-D63)	Knockout	0.820499	0.70913	0.657216	-1.08935	2.73035
IC_norm	Baseline - (PA-D07)	Wildtype	-0.00171228	0.00126459	0.658583	-0.00524829	0.00182372
IC_norm	Baseline - (PA-D14)	Wildtype	-0.00193164	0.00105501	0.36394	-0.00488164	0.00101836
IC_norm	Baseline - (PA-D21)	Wildtype	-0.00145682	0.00105684	0.643229	-0.00441193	0.00149829
IC_norm	Baseline - (PA-D63)	Wildtype	-0.00673075	0.00105164	1.2492e-07	-0.00967131	-0.00379019
IC_norm	(PA-D07) - (PA-D14)	Wildtype	-0.000219355	0.00123949	0.999775	-0.00368519	0.00324648
IC_norm	(PA-D07) - (PA-D21)	Wildtype	0.000255467	0.00123763	0.999586	-0.00320517	0.00371611
IC_norm	(PA-D07) - (PA-D63)	Wildtype	-0.00501847	0.00124411	0.00121654	-0.00849722	-0.00153972
IC_norm	(PA-D14) - (PA-D21)	Wildtype	0.000474822	0.00104684	0.991091	-0.00245234	0.00340198
IC_norm	(PA-D14) - (PA-D63)	Wildtype	-0.00479911	0.0010472	0.000173618	-0.00772726	-0.00187097
IC_norm	(PA-D21) - (PA-D63)	Wildtype	-0.00527394	0.00104769	3.17262e-05	-0.00820347	-0.0023444
IC_norm	Baseline - (PA-D07)	Phe508del	-0.00397537	0.00115283	0.00806582	-0.00719888	-0.000751861
IC_norm	Baseline - (PA-D14)	Phe508del	-0.0024598	0.00122816	0.274871	-0.00589394	0.000974349
IC_norm	Baseline - (PA-D21)	Phe508del	-0.00356003	0.00111622	0.017318	-0.00668118	-0.000438878
IC_norm	Baseline - (PA-D63)	Phe508del	-0.00438398	0.0011035	0.00149589	-0.00746957	-0.00129839
IC_norm	(PA-D07) - (PA-D14)	Phe508del	0.00151557	0.0013159	0.778396	-0.00216391	0.00519506
IC_norm	(PA-D07) - (PA-D21)	Phe508del	0.000415339	0.00119224	0.99677	-0.00291837	0.00374905
IC_norm	(PA-D07) - (PA-D63)	Phe508del	-0.000408615	0.00116954	0.996734	-0.00367887	0.00286164
IC_norm	(PA-D14) - (PA-D21)	Phe508del	-0.00110023	0.00127986	0.910574	-0.00467894	0.00247848
IC_norm	(PA-D14) - (PA-D63)	Phe508del	-0.00192419	0.00126522	0.552449	-0.00546195	0.00161358
IC_norm	(PA-D21) - (PA-D63)	Phe508del	-0.000823954	0.00109469	0.943075	-0.0038849	0.00223699
IC_norm	Baseline - (PA-D07)	Knockout	-0.00122072	0.00135178	0.894851	-0.00500055	0.0025591
IC_norm	Baseline - (PA-D14)	Knockout	-0.00223112	0.00117023	0.323019	-0.00550329	0.00104106
IC_norm	Baseline - (PA-D21)	Knockout	-0.00191198	0.00112631	0.441762	-0.00506134	0.00123738
IC_norm	Baseline - (PA-D63)	Knockout	-0.00459065	0.0011012	0.000764447	-0.0076698	-0.00151149
IC_norm	(PA-D07) - (PA-D14)	Knockout	-0.00101039	0.00144397	0.955922	-0.005048	0.00302722
IC_norm	(PA-D07) - (PA-D21)	Knockout	-0.000691252	0.00140418	0.987854	-0.00461758	0.00323507
IC_norm	(PA-D07) - (PA-D63)	Knockout	-0.00336992	0.00138594	0.118388	-0.00724527	0.000505422
IC_norm	(PA-D14) - (PA-D21)	Knockout	0.00031914	0.00116103	0.99872	-0.00292729	0.00356557
IC_norm	(PA-D14) - (PA-D63)	Knockout	-0.00235953	0.00115176	0.253616	-0.00558005	0.000860993
IC_norm	(PA-D21) - (PA-D63)	Knockout	-0.00267867	0.00104935	0.0901493	-0.00561284	0.000255498
Rrs	Baseline - (PA-D07)	Wildtype	-0.00798973	0.0127884	0.970642	-0.0437483	0.0277688
Rrs	Baseline - (PA-D14)	Wildtype	-0.0167439	0.010669	0.521518	-0.0465764	0.0130886
Rrs	Baseline - (PA-D21)	Wildtype	-0.0131317	0.0106875	0.734743	-0.0430158	0.0167524
Rrs	Baseline - (PA-D63)	Wildtype	0.0187261	0.0106349	0.404033	-0.0110109	0.0484631
Rrs	(PA-D07) - (PA-D14)	Wildtype	-0.00875416	0.0125346	0.956218	-0.0438031	0.0262948
Rrs	(PA-D07) - (PA-D21)	Wildtype	-0.00514197	0.0125158	0.993895	-0.0401383	0.0298544
Rrs	(PA-D07) - (PA-D63)	Wildtype	0.0267158	0.0125813	0.221248	-0.00846368	0.0618954
Rrs	(PA-D14) - (PA-D21)	Wildtype	0.00361219	0.0105864	0.997021	-0.0259893	0.0332137
Rrs	(PA-D14) - (PA-D63)	Wildtype	0.03547	0.01059	0.0108629	0.00585856	0.0650814
Rrs	(PA-D21) - (PA-D63)	Wildtype	0.0318578	0.010595	0.0287783	0.00223229	0.0614833
Rrs	Baseline - (PA-D07)	Phe508del	0.00620882	0.0116582	0.983689	-0.0263895	0.0388072
Rrs	Baseline - (PA-D14)	Phe508del	-0.00466356	0.01242	0.995683	-0.039392	0.0300649
Rrs	Baseline - (PA-D21)	Phe508del	0.00020641	0.011288	1	-0.0313568	0.0317697
Rrs	Baseline - (PA-D63)	Phe508del	0.0216886	0.0111594	0.303987	-0.00951503	0.0528922
Rrs	(PA-D07) - (PA-D14)	Phe508del	-0.0108724	0.0133073	0.924592	-0.0480819	0.0263371
Rrs	(PA-D07) - (PA-D21)	Phe508del	-0.00600241	0.0120568	0.987329	-0.0397152	0.0277104
Rrs	(PA-D07) - (PA-D63)	Phe508del	0.0154798	0.0118272	0.686622	-0.0175913	0.0485508
Rrs	(PA-D14) - (PA-D21)	Phe508del	0.00486997	0.0129428	0.995648	-0.0313204	0.0410604
Rrs	(PA-D14) - (PA-D63)	Phe508del	0.0263522	0.0127947	0.248683	-0.00942419	0.0621285
Rrs	(PA-D21) - (PA-D63)	Phe508del	0.0214822	0.0110702	0.305505	-0.00947219	0.0524366
Rrs	Baseline - (PA-D07)	Knockout	-0.0229418	0.0136702	0.453537	-0.061166	0.0152825
Rrs	Baseline - (PA-D14)	Knockout	-0.00102343	0.0118342	0.999987	-0.034114	0.0320671
Rrs	Baseline - (PA-D21)	Knockout	0.000722034	0.01139	0.999996	-0.0311265	0.0325706
Rrs	Baseline - (PA-D63)	Knockout	0.0279822	0.0111361	0.0987786	-0.00315635	0.0591207
Rrs	(PA-D07) - (PA-D14)	Knockout	0.0219183	0.0146025	0.565134	-0.0189128	0.0627494
Rrs	(PA-D07) - (PA-D21)	Knockout	0.0236638	0.0142	0.460761	-0.0160419	0.0633695
Rrs	(PA-D07) - (PA-D63)	Knockout	0.0509239	0.0140156	0.00454083	0.0117338	0.0901141
Rrs	(PA-D14) - (PA-D21)	Knockout	0.00174547	0.0117411	0.999888	-0.0310847	0.0345756
Rrs	(PA-D14) - (PA-D63)	Knockout	0.0290056	0.0116474	0.103911	-0.00356256	0.0615738
Rrs	(PA-D21) - (PA-D63)	Knockout	0.0272601	0.0106118	0.0868374	-0.00241221	0.0569325
Crs	Baseline - (PA-D07)	Wildtype	0.00112899	0.0365585	1	-0.101095	0.103353
Crs	Baseline - (PA-D14)	Wildtype	0.00127803	0.0304998	0.999999	-0.0840049	0.086561
Crs	Baseline - (PA-D21)	Wildtype	0.00510465	0.0305527	0.999821	-0.080326	0.0905353
Crs	Baseline - (PA-D63)	Wildtype	-0.168645	0.0304022	4.19957e-06	-0.253655	-0.0836354
Crs	(PA-D07) - (PA-D14)	Wildtype	0.000149037	0.035833	1	-0.100046	0.100345
Crs	(PA-D07) - (PA-D21)	Wildtype	0.00397566	0.0357793	0.999965	-0.0960695	0.104021
Crs	(PA-D07) - (PA-D63)	Wildtype	-0.169774	0.0359665	0.000104298	-0.270343	-0.0692057
Crs	(PA-D14) - (PA-D21)	Wildtype	0.00382663	0.0302637	0.999941	-0.080796	0.0884492
Crs	(PA-D14) - (PA-D63)	Wildtype	-0.169923	0.0302739	3.22298e-06	-0.254575	-0.0852723
Crs	(PA-D21) - (PA-D63)	Wildtype	-0.17375	0.0302883	1.95271e-06	-0.258441	-0.0890587
Crs	Baseline - (PA-D07)	Phe508del	-0.0626534	0.0333276	0.33713	-0.155843	0.0305364
Crs	Baseline - (PA-D14)	Phe508del	-0.0365379	0.0355054	0.841114	-0.135817	0.0627413
Crs	Baseline - (PA-D21)	Phe508del	-0.0430066	0.0322693	0.671855	-0.133237	0.0472242
Crs	Baseline - (PA-D63)	Phe508del	-0.127024	0.0319017	0.0014514	-0.216227	-0.0378213
Crs	(PA-D07) - (PA-D14)	Phe508del	0.0261155	0.0380419	0.95881	-0.0802564	0.132487
Crs	(PA-D07) - (PA-D21)	Phe508del	0.0196469	0.034467	0.979013	-0.076729	0.116023
Crs	(PA-D07) - (PA-D63)	Phe508del	-0.0643705	0.0338109	0.324443	-0.158912	0.0301706
Crs	(PA-D14) - (PA-D21)	Phe508del	-0.00646866	0.037	0.999786	-0.109927	0.0969899
Crs	(PA-D14) - (PA-D63)	Phe508del	-0.0904861	0.0365767	0.107806	-0.192761	0.0117888
Crs	(PA-D21) - (PA-D63)	Phe508del	-0.0840174	0.0316468	0.0708688	-0.172508	0.00447277
Crs	Baseline - (PA-D07)	Knockout	-0.0335148	0.0390793	0.911279	-0.142788	0.075758
Crs	Baseline - (PA-D14)	Knockout	-0.0388589	0.0338308	0.780101	-0.133456	0.0557381
Crs	Baseline - (PA-D21)	Knockout	-0.0734132	0.032561	0.171602	-0.164459	0.0176331
Crs	Baseline - (PA-D63)	Knockout	-0.127097	0.0318351	0.00140031	-0.216113	-0.0380799
Crs	(PA-D07) - (PA-D14)	Knockout	-0.00534407	0.0417445	0.999938	-0.122069	0.111381
Crs	(PA-D07) - (PA-D21)	Knockout	-0.0398984	0.040594	0.862171	-0.153406	0.0736096
Crs	(PA-D07) - (PA-D63)	Knockout	-0.0935817	0.0400669	0.145352	-0.205616	0.0184524
Crs	(PA-D14) - (PA-D21)	Knockout	-0.0345543	0.0335646	0.840922	-0.128407	0.0592983
Crs	(PA-D14) - (PA-D63)	Knockout	-0.0882376	0.0332967	0.071691	-0.181341	0.00486591
Crs	(PA-D21) - (PA-D63)	Knockout	-0.0536833	0.0303361	0.398898	-0.138509	0.0311419
Ers	Baseline - (PA-D07)	Wildtype	-0.0361209	0.138552	0.99896	-0.423537	0.351295
Ers	Baseline - (PA-D14)	Wildtype	-0.0302276	0.115591	0.998948	-0.35344	0.292984
Ers	Baseline - (PA-D21)	Wildtype	-0.0617593	0.115791	0.983598	-0.385531	0.262013
Ers	Baseline - (PA-D63)	Wildtype	0.40268	0.115221	0.00699656	0.0805026	0.724858
Ers	(PA-D07) - (PA-D14)	Wildtype	0.00589331	0.135803	0.999999	-0.373835	0.385622
Ers	(PA-D07) - (PA-D21)	Wildtype	-0.0256384	0.135599	0.999708	-0.404797	0.353521
Ers	(PA-D07) - (PA-D63)	Wildtype	0.438801	0.136309	0.0158999	0.0576578	0.819944
Ers	(PA-D14) - (PA-D21)	Wildtype	-0.0315317	0.114696	0.998719	-0.352241	0.289178
Ers	(PA-D14) - (PA-D63)	Wildtype	0.432908	0.114734	0.00289892	0.11209	0.753725
Ers	(PA-D21) - (PA-D63)	Wildtype	0.464439	0.114789	0.00116679	0.14347	0.785409
Ers	Baseline - (PA-D07)	Phe508del	0.371868	0.126308	0.0340551	0.0186901	0.725046
Ers	Baseline - (PA-D14)	Phe508del	0.162538	0.134561	0.746812	-0.213719	0.538794
Ers	Baseline - (PA-D21)	Phe508del	0.204231	0.122297	0.458612	-0.137733	0.546194
Ers	Baseline - (PA-D63)	Phe508del	0.567117	0.120903	0.000116503	0.22905	0.905185
Ers	(PA-D07) - (PA-D14)	Phe508del	-0.209331	0.144174	0.596532	-0.612467	0.193806
Ers	(PA-D07) - (PA-D21)	Phe508del	-0.167637	0.130626	0.702173	-0.53289	0.197615
Ers	(PA-D07) - (PA-D63)	Phe508del	0.195249	0.128139	0.550602	-0.16305	0.553549
Ers	(PA-D14) - (PA-D21)	Phe508del	0.0416931	0.140225	0.998259	-0.350402	0.433788
Ers	(PA-D14) - (PA-D63)	Phe508del	0.40458	0.138621	0.0364385	0.0169704	0.792189
Ers	(PA-D21) - (PA-D63)	Phe508del	0.362887	0.119938	0.027348	0.0275197	0.698254
Ers	Baseline - (PA-D07)	Knockout	0.338409	0.148106	0.161407	-0.0757216	0.752539
Ers	Baseline - (PA-D14)	Knockout	0.495474	0.128215	0.00214848	0.136963	0.853985
Ers	Baseline - (PA-D21)	Knockout	0.680729	0.123402	4.75207e-06	0.335674	1.02578
Ers	Baseline - (PA-D63)	Knockout	0.841797	0.120651	1.06847e-08	0.504435	1.17916
Ers	(PA-D07) - (PA-D14)	Knockout	0.157065	0.158207	0.857779	-0.285308	0.599439
Ers	(PA-D07) - (PA-D21)	Knockout	0.34232	0.153846	0.182007	-0.0878614	0.772501
Ers	(PA-D07) - (PA-D63)	Knockout	0.503388	0.151849	0.012025	0.0787928	0.927984
Ers	(PA-D14) - (PA-D21)	Knockout	0.185255	0.127206	0.593713	-0.170435	0.540944
Ers	(PA-D14) - (PA-D63)	Knockout	0.346323	0.126191	0.056928	-0.00652817	0.699174
Ers	(PA-D21) - (PA-D63)	Knockout	0.161068	0.11497	0.629003	-0.160409	0.482546
Rn	Baseline - (PA-D07)	Wildtype	-0.00754312	0.00912356	0.921499	-0.0330629	0.0179767
Rn	Baseline - (PA-D14)	Wildtype	-0.0110925	0.00760065	0.591779	-0.0323525	0.0101675
Rn	Baseline - (PA-D21)	Wildtype	-0.0120868	0.00786189	0.541929	-0.0340776	0.00990387
Rn	Baseline - (PA-D63)	Wildtype	0.0111525	0.00757469	0.583517	-0.0100349	0.0323399
Rn	(PA-D07) - (PA-D14)	Wildtype	-0.00354942	0.00893084	0.994624	-0.0285301	0.0214313
Rn	(PA-D07) - (PA-D21)	Wildtype	-0.00454373	0.00926825	0.988039	-0.0304682	0.0213808
Rn	(PA-D07) - (PA-D63)	Wildtype	0.0186956	0.00896632	0.237622	-0.00638433	0.0437756
Rn	(PA-D14) - (PA-D21)	Wildtype	-0.000994313	0.0078586	0.999941	-0.0229758	0.0209872
Rn	(PA-D14) - (PA-D63)	Wildtype	0.022245	0.00754055	0.0336254	0.00115313	0.0433369
Rn	(PA-D21) - (PA-D63)	Wildtype	0.0232394	0.00784847	0.0326587	0.00128618	0.0451925
Rn	Baseline - (PA-D07)	Phe508del	-0.0118185	0.00830394	0.614869	-0.0350457	0.0114087
Rn	Baseline - (PA-D14)	Phe508del	-0.00710701	0.0088437	0.928694	-0.031844	0.01763
Rn	Baseline - (PA-D21)	Phe508del	-0.0142296	0.00805027	0.400178	-0.0367472	0.00828807
Rn	Baseline - (PA-D63)	Phe508del	0.0102112	0.00797281	0.703751	-0.0120898	0.0325121
Rn	(PA-D07) - (PA-D14)	Phe508del	0.00471149	0.00947622	0.987388	-0.0217947	0.0312177
Rn	(PA-D07) - (PA-D21)	Phe508del	-0.00241107	0.00858787	0.998609	-0.0264324	0.0216103
Rn	(PA-D07) - (PA-D63)	Phe508del	0.0220297	0.00843239	0.0785357	-0.00155681	0.0456162
Rn	(PA-D14) - (PA-D21)	Phe508del	-0.00712256	0.0092233	0.937785	-0.0329213	0.0186762
Rn	(PA-D14) - (PA-D63)	Phe508del	0.0173182	0.0091284	0.328074	-0.00821512	0.0428515
Rn	(PA-D21) - (PA-D63)	Phe508del	0.0244407	0.00788484	0.0223807	0.00238583	0.0464957
Rn	Baseline - (PA-D07)	Knockout	-0.0280463	0.00973373	0.040285	-0.0552729	-0.000819828
Rn	Baseline - (PA-D14)	Knockout	-0.00588463	0.00843769	0.956426	-0.0294859	0.0177167
Rn	Baseline - (PA-D21)	Knockout	-0.00658296	0.00814749	0.927374	-0.0293725	0.0162066
Rn	Baseline - (PA-D63)	Knockout	0.0112689	0.00795516	0.619127	-0.0109827	0.0335205
Rn	(PA-D07) - (PA-D14)	Knockout	0.0221617	0.0104041	0.218669	-0.00693985	0.0512633
Rn	(PA-D07) - (PA-D21)	Knockout	0.0214634	0.0101361	0.223861	-0.00688868	0.0498154
Rn	(PA-D07) - (PA-D63)	Knockout	0.0393152	0.00999621	0.0017254	0.0113545	0.0672759
Rn	(PA-D14) - (PA-D21)	Knockout	-0.000698331	0.00836695	0.999989	-0.0241018	0.0227051
Rn	(PA-D14) - (PA-D63)	Knockout	0.0171535	0.00829573	0.245211	-0.00605074	0.0403577
Rn	(PA-D21) - (PA-D63)	Knockout	0.0178518	0.00755712	0.137588	-0.0032864	0.0389901
G	Baseline - (PA-D07)	Wildtype	-0.00654577	0.0293391	0.999437	-0.088611	0.0755195
G	Baseline - (PA-D14)	Wildtype	-0.0341616	0.0244418	0.631112	-0.102528	0.0342053
G	Baseline - (PA-D21)	Wildtype	-0.0467118	0.0252819	0.354787	-0.117428	0.0240049
G	Baseline - (PA-D63)	Wildtype	0.0535943	0.0243583	0.191252	-0.014539	0.121728
G	(PA-D07) - (PA-D14)	Wildtype	-0.0276158	0.0287194	0.871341	-0.107948	0.052716
G	(PA-D07) - (PA-D21)	Wildtype	-0.040166	0.0298044	0.662585	-0.123533	0.0432007
G	(PA-D07) - (PA-D63)	Wildtype	0.0601401	0.0288335	0.237327	-0.0205108	0.140791
G	(PA-D14) - (PA-D21)	Wildtype	-0.0125502	0.0252713	0.987443	-0.0832373	0.0581369
G	(PA-D14) - (PA-D63)	Wildtype	0.0877559	0.0242485	0.00478354	0.0199296	0.155582
G	(PA-D21) - (PA-D63)	Wildtype	0.100306	0.0252387	0.0015024	0.0297102	0.170902
G	Baseline - (PA-D07)	Phe508del	0.0525464	0.0267034	0.292003	-0.0221465	0.127239
G	Baseline - (PA-D14)	Phe508del	-0.0106528	0.0284391	0.995721	-0.0902008	0.0688952
G	Baseline - (PA-D21)	Phe508del	0.000237357	0.0258877	1	-0.0721738	0.0726485
G	Baseline - (PA-D63)	Phe508del	0.0616804	0.0256386	0.125362	-0.010034	0.133395
G	(PA-D07) - (PA-D14)	Phe508del	-0.0631992	0.0304732	0.24249	-0.148437	0.0220383
G	(PA-D07) - (PA-D21)	Phe508del	-0.052309	0.0276164	0.329687	-0.129556	0.0249378
G	(PA-D07) - (PA-D63)	Phe508del	0.00913402	0.0271165	0.997165	-0.0667143	0.0849823
G	(PA-D14) - (PA-D21)	Phe508del	0.0108902	0.0296598	0.99604	-0.0720722	0.0938525
G	(PA-D14) - (PA-D63)	Phe508del	0.0723332	0.0293547	0.110326	-0.00977559	0.154442
G	(PA-D21) - (PA-D63)	Phe508del	0.061443	0.0253557	0.120698	-0.00948012	0.132366
G	Baseline - (PA-D07)	Knockout	-0.032608	0.0313013	0.835072	-0.120162	0.0549457
G	Baseline - (PA-D14)	Knockout	-0.00132587	0.0271335	0.999999	-0.0772218	0.0745701
G	Baseline - (PA-D21)	Knockout	0.0693513	0.0262003	0.0723592	-0.00393438	0.142637
G	Baseline - (PA-D63)	Knockout	0.0952628	0.0255818	0.00342611	0.0237072	0.166818
G	(PA-D07) - (PA-D14)	Knockout	0.0312821	0.0334569	0.882332	-0.0623013	0.124866
G	(PA-D07) - (PA-D21)	Knockout	0.101959	0.0325953	0.0206795	0.0107861	0.193132
G	(PA-D07) - (PA-D63)	Knockout	0.127871	0.0321453	0.0014843	0.0379562	0.217785
G	(PA-D14) - (PA-D21)	Knockout	0.0706771	0.026906	0.07592	-0.00458254	0.145937
G	(PA-D14) - (PA-D63)	Knockout	0.0965887	0.026677	0.0047587	0.0219696	0.171208
G	(PA-D21) - (PA-D63)	Knockout	0.0259116	0.0243018	0.823105	-0.0420637	0.0938868
H	Baseline - (PA-D07)	Wildtype	0.0312526	0.145461	0.999515	-0.375619	0.438124
H	Baseline - (PA-D14)	Wildtype	0.0340551	0.12118	0.998603	-0.304901	0.373012
H	Baseline - (PA-D21)	Wildtype	0.0159066	0.125345	0.99994	-0.3347	0.366513
H	Baseline - (PA-D63)	Wildtype	0.406842	0.120766	0.0103039	0.069043	0.744641
H	(PA-D07) - (PA-D14)	Wildtype	0.00280257	0.142388	1	-0.395475	0.40108
H	(PA-D07) - (PA-D21)	Wildtype	-0.015346	0.147767	0.999973	-0.42867	0.397978
H	(PA-D07) - (PA-D63)	Wildtype	0.375589	0.142954	0.0758227	-0.0242702	0.775449
H	(PA-D14) - (PA-D21)	Wildtype	-0.0181486	0.125293	0.999899	-0.368609	0.332311
H	(PA-D14) - (PA-D63)	Wildtype	0.372787	0.120222	0.022312	0.0365103	0.709063
H	(PA-D21) - (PA-D63)	Wildtype	0.390935	0.125131	0.0209028	0.0409272	0.740944
H	Baseline - (PA-D07)	Phe508del	0.351525	0.132393	0.0709505	-0.018795	0.721846
H	Baseline - (PA-D14)	Phe508del	0.222691	0.140999	0.515246	-0.1717	0.617083
H	Baseline - (PA-D21)	Phe508del	0.209241	0.128349	0.483273	-0.149767	0.568248
H	Baseline - (PA-D63)	Phe508del	0.622218	0.127114	5.50544e-05	0.266665	0.977771
H	(PA-D07) - (PA-D14)	Phe508del	-0.128834	0.151083	0.912932	-0.551433	0.293765
H	(PA-D07) - (PA-D21)	Phe508del	-0.142285	0.13692	0.836301	-0.525267	0.240697
H	(PA-D07) - (PA-D63)	Phe508del	0.270692	0.134441	0.269979	-0.105356	0.646741
H	(PA-D14) - (PA-D21)	Phe508del	-0.0134506	0.147051	0.999984	-0.42477	0.397869
H	(PA-D14) - (PA-D63)	Phe508del	0.399526	0.145538	0.0569511	-0.00756111	0.806614
H	(PA-D21) - (PA-D63)	Phe508del	0.412977	0.125711	0.0131913	0.0613468	0.764607
H	Baseline - (PA-D07)	Knockout	0.464076	0.155189	0.0301845	0.0299933	0.898159
H	Baseline - (PA-D14)	Knockout	0.600544	0.134525	0.000271537	0.224259	0.976828
H	Baseline - (PA-D21)	Knockout	0.66426	0.129899	2.38217e-05	0.300917	1.0276
H	Baseline - (PA-D63)	Knockout	0.860265	0.126832	2.60014e-08	0.505499	1.21503
H	(PA-D07) - (PA-D14)	Knockout	0.136467	0.165876	0.922794	-0.327511	0.600445
H	(PA-D07) - (PA-D21)	Knockout	0.200184	0.161604	0.728856	-0.251845	0.652212
H	(PA-D07) - (PA-D63)	Knockout	0.396188	0.159373	0.105093	-0.0495997	0.841977
H	(PA-D14) - (PA-D21)	Knockout	0.0637163	0.133398	0.989159	-0.309414	0.436847
H	(PA-D14) - (PA-D63)	Knockout	0.259721	0.132262	0.294027	-0.110233	0.629676
H	(PA-D21) - (PA-D63)	Knockout	0.196005	0.120486	0.485436	-0.14101	0.53302
Eta	Baseline - (PA-D07)	Wildtype	-0.00376484	0.0183045	0.999592	-0.054965	0.0474353
Eta	Baseline - (PA-D14)	Wildtype	-0.0194148	0.0152491	0.708322	-0.0620686	0.0232389
Eta	Baseline - (PA-D21)	Wildtype	-0.0222843	0.0157732	0.621516	-0.0664041	0.0218355
Eta	Baseline - (PA-D63)	Wildtype	-0.00816492	0.015197	0.983142	-0.050673	0.0343432
Eta	(PA-D07) - (PA-D14)	Wildtype	-0.01565	0.0179179	0.905728	-0.0657686	0.0344686
Eta	(PA-D07) - (PA-D21)	Wildtype	-0.0185195	0.0185948	0.856352	-0.0705316	0.0334927
Eta	(PA-D07) - (PA-D63)	Wildtype	-0.00440008	0.0179891	0.999191	-0.0547178	0.0459176
Eta	(PA-D14) - (PA-D21)	Wildtype	-0.00286945	0.0157667	0.999749	-0.0469708	0.0412319
Eta	(PA-D14) - (PA-D63)	Wildtype	0.0112499	0.0151286	0.945412	-0.0310666	0.0535665
Eta	(PA-D21) - (PA-D63)	Wildtype	0.0141194	0.0157463	0.897236	-0.0299251	0.0581639
Eta	Baseline - (PA-D07)	Phe508del	-0.00525053	0.0166601	0.997813	-0.0518511	0.04135
Eta	Baseline - (PA-D14)	Phe508del	-0.0294608	0.0177431	0.464564	-0.0790905	0.0201688
Eta	Baseline - (PA-D21)	Phe508del	-0.0165521	0.0161512	0.843107	-0.0617291	0.0286249
Eta	Baseline - (PA-D63)	Phe508del	-0.0318214	0.0159958	0.281467	-0.0765636	0.0129209
Eta	(PA-D07) - (PA-D14)	Phe508del	-0.0242103	0.0190121	0.708178	-0.0773895	0.0289689
Eta	(PA-D07) - (PA-D21)	Phe508del	-0.0113015	0.0172298	0.964991	-0.0594954	0.0368924
Eta	(PA-D07) - (PA-D63)	Phe508del	-0.0265708	0.0169178	0.520824	-0.0738922	0.0207506
Eta	(PA-D14) - (PA-D21)	Phe508del	0.0129088	0.0185046	0.956387	-0.0388511	0.0646686
Eta	(PA-D14) - (PA-D63)	Phe508del	-0.00236051	0.0183142	0.999936	-0.0535878	0.0488668
Eta	(PA-D21) - (PA-D63)	Phe508del	-0.0152693	0.0158193	0.869787	-0.0595179	0.0289793
Eta	Baseline - (PA-D07)	Knockout	-0.0480418	0.0195287	0.111322	-0.102666	0.00658252
Eta	Baseline - (PA-D14)	Knockout	-0.0553977	0.0169285	0.0136878	-0.102749	-0.00804655
Eta	Baseline - (PA-D21)	Knockout	-0.0254007	0.0163463	0.531409	-0.0711233	0.0203219
Eta	Baseline - (PA-D63)	Knockout	-0.0321425	0.0159604	0.269777	-0.0767858	0.0125007
Eta	(PA-D07) - (PA-D14)	Knockout	-0.00735583	0.0208736	0.996622	-0.0657421	0.0510304
Eta	(PA-D07) - (PA-D21)	Knockout	0.0226412	0.020336	0.799006	-0.0342414	0.0795237
Eta	(PA-D07) - (PA-D63)	Knockout	0.0158993	0.0200553	0.931923	-0.040198	0.0719966
Eta	(PA-D14) - (PA-D21)	Knockout	0.029997	0.0167866	0.388956	-0.0169572	0.0769512
Eta	(PA-D14) - (PA-D63)	Knockout	0.0232551	0.0166437	0.631388	-0.0232994	0.0698096
Eta	(PA-D21) - (PA-D63)	Knockout	-0.00674186	0.0151618	0.991737	-0.0491513	0.0356676
Cst	Baseline - (PA-D07)	Wildtype	0.00724451	0.0515904	0.99991	-0.137012	0.151501
Cst	Baseline - (PA-D14)	Wildtype	0.00385349	0.0430407	0.999985	-0.116496	0.124203
Cst	Baseline - (PA-D21)	Wildtype	0.0276492	0.0431152	0.967732	-0.0929086	0.148207
Cst	Baseline - (PA-D63)	Wildtype	-0.279379	0.0429029	7.80019e-08	-0.399343	-0.159415
Cst	(PA-D07) - (PA-D14)	Wildtype	-0.00339102	0.0505667	0.999995	-0.144785	0.138003
Cst	(PA-D07) - (PA-D21)	Wildtype	0.0204047	0.0504909	0.994269	-0.120777	0.161586
Cst	(PA-D07) - (PA-D63)	Wildtype	-0.286623	0.0507551	2.80578e-06	-0.428544	-0.144703
Cst	(PA-D14) - (PA-D21)	Wildtype	0.0237957	0.0427074	0.980708	-0.0956217	0.143213
Cst	(PA-D14) - (PA-D63)	Wildtype	-0.283232	0.0427218	4.73361e-08	-0.40269	-0.163775
Cst	(PA-D21) - (PA-D63)	Wildtype	-0.307028	0.0427421	4.35027e-09	-0.426543	-0.187514
Cst	Baseline - (PA-D07)	Phe508del	-0.112253	0.0470311	0.130431	-0.24376	0.0192543
Cst	Baseline - (PA-D14)	Phe508del	-0.0644116	0.0501043	0.700833	-0.204512	0.0756889
Cst	Baseline - (PA-D21)	Phe508del	-0.113717	0.0455377	0.10231	-0.241049	0.0136143
Cst	Baseline - (PA-D63)	Phe508del	-0.192534	0.0450189	0.000523554	-0.318415	-0.066653
Cst	(PA-D07) - (PA-D14)	Phe508del	0.0478414	0.0536838	0.899299	-0.102268	0.197951
Cst	(PA-D07) - (PA-D21)	Phe508del	-0.00146419	0.048639	1	-0.137468	0.134539
Cst	(PA-D07) - (PA-D63)	Phe508del	-0.0802808	0.0477131	0.450884	-0.213695	0.0531335
Cst	(PA-D14) - (PA-D21)	Phe508del	-0.0493056	0.0522135	0.878555	-0.195304	0.0966926
Cst	(PA-D14) - (PA-D63)	Phe508del	-0.128122	0.0516162	0.105816	-0.27245	0.0162057
Cst	(PA-D21) - (PA-D63)	Phe508del	-0.0788166	0.0446593	0.401682	-0.203692	0.0460587
Cst	Baseline - (PA-D07)	Knockout	-0.04447	0.0551478	0.927872	-0.198673	0.109733
Cst	Baseline - (PA-D14)	Knockout	-0.0665795	0.0477412	0.633037	-0.200072	0.0669135
Cst	Baseline - (PA-D21)	Knockout	-0.103851	0.0459493	0.169719	-0.232334	0.0246311
Cst	Baseline - (PA-D63)	Knockout	-0.213499	0.044925	9.25265e-05	-0.339118	-0.0878814
Cst	(PA-D07) - (PA-D14)	Knockout	-0.0221095	0.0589089	0.99569	-0.186829	0.14261
Cst	(PA-D07) - (PA-D21)	Knockout	-0.0593812	0.0572853	0.837553	-0.219561	0.100799
Cst	(PA-D07) - (PA-D63)	Knockout	-0.169029	0.0565414	0.0301633	-0.327129	-0.0109296
Cst	(PA-D14) - (PA-D21)	Knockout	-0.0372717	0.0473656	0.933646	-0.169714	0.0951708
Cst	(PA-D14) - (PA-D63)	Knockout	-0.14692	0.0469876	0.0206733	-0.278306	-0.0155345
Cst	(PA-D21) - (PA-D63)	Knockout	-0.109648	0.0428096	0.0883741	-0.229352	0.0100551
A	Baseline - (PA-D07)	Wildtype	-0.103097	0.348798	0.998298	-1.0784	0.872204
A	Baseline - (PA-D14)	Wildtype	-0.199285	0.290994	0.959161	-1.01295	0.614384
A	Baseline - (PA-D21)	Wildtype	0.120058	0.291498	0.993836	-0.695021	0.935137
A	Baseline - (PA-D63)	Wildtype	-1.93617	0.290062	3.9037e-08	-2.74723	-1.1251
A	(PA-D07) - (PA-D14)	Wildtype	-0.0961883	0.341877	0.998597	-1.05214	0.859759
A	(PA-D07) - (PA-D21)	Wildtype	0.223155	0.341364	0.965421	-0.731358	1.17767
A	(PA-D07) - (PA-D63)	Wildtype	-1.83307	0.34315	9.52097e-06	-2.79258	-0.873563
A	(PA-D14) - (PA-D21)	Wildtype	0.319343	0.28874	0.802871	-0.488026	1.12671
A	(PA-D14) - (PA-D63)	Wildtype	-1.73688	0.288838	6.27559e-07	-2.54452	-0.929242
A	(PA-D21) - (PA-D63)	Wildtype	-2.05623	0.288975	5.85366e-09	-2.86425	-1.2482
A	Baseline - (PA-D07)	Phe508del	-0.919572	0.317973	0.0390759	-1.80868	-0.0304644
A	Baseline - (PA-D14)	Phe508del	-0.615303	0.33875	0.372086	-1.56251	0.331903
A	Baseline - (PA-D21)	Phe508del	-1.00627	0.307876	0.0137871	-1.86714	-0.14539
A	Baseline - (PA-D63)	Phe508del	-1.42609	0.304368	0.000118799	-2.27716	-0.575026
A	(PA-D07) - (PA-D14)	Phe508del	0.304269	0.362951	0.917767	-0.710606	1.31914
A	(PA-D07) - (PA-D21)	Phe508del	-0.0866938	0.328844	0.998914	-1.0062	0.832811
A	(PA-D07) - (PA-D63)	Phe508del	-0.506521	0.322583	0.521006	-1.40852	0.39548
A	(PA-D14) - (PA-D21)	Phe508del	-0.390963	0.35301	0.802075	-1.37804	0.596116
A	(PA-D14) - (PA-D63)	Phe508del	-0.81079	0.348972	0.149119	-1.78658	0.164996
A	(PA-D21) - (PA-D63)	Phe508del	-0.419827	0.301937	0.635661	-1.2641	0.424442
A	Baseline - (PA-D07)	Knockout	-0.478057	0.372849	0.70288	-1.52061	0.564495
A	Baseline - (PA-D14)	Knockout	-0.839923	0.322774	0.0803236	-1.74246	0.0626094
A	Baseline - (PA-D21)	Knockout	-1.07289	0.310659	0.00793798	-1.94155	-0.204238
A	Baseline - (PA-D63)	Knockout	-1.78368	0.303733	1.1205e-06	-2.63298	-0.934393
A	(PA-D07) - (PA-D14)	Knockout	-0.361866	0.398277	0.892741	-1.47552	0.751787
A	(PA-D07) - (PA-D21)	Knockout	-0.594837	0.3873	0.542859	-1.6778	0.488122
A	(PA-D07) - (PA-D63)	Knockout	-1.30563	0.382271	0.00891215	-2.37452	-0.23673
A	(PA-D14) - (PA-D21)	Knockout	-0.232972	0.320234	0.949445	-1.1284	0.662459
A	(PA-D14) - (PA-D63)	Knockout	-0.943762	0.317678	0.0317157	-1.83205	-0.0554776
A	(PA-D21) - (PA-D63)	Knockout	-0.71079	0.289432	0.112219	-1.52009	0.0985117
K	Baseline - (PA-D07)	Wildtype	-0.00272406	0.00713753	0.995402	-0.0226819	0.0172337
K	Baseline - (PA-D14)	Wildtype	0.00656779	0.00595467	0.804445	-0.0100825	0.0232181
K	Baseline - (PA-D21)	Wildtype	0.00352475	0.00596499	0.976043	-0.0131544	0.0202039
K	Baseline - (PA-D63)	Wildtype	-0.0202268	0.00593561	0.00912307	-0.0368238	-0.00362975
K	(PA-D07) - (PA-D14)	Wildtype	0.00929185	0.0069959	0.674679	-0.0102699	0.0288536
K	(PA-D07) - (PA-D21)	Wildtype	0.00624882	0.00698541	0.898043	-0.0132836	0.0257812
K	(PA-D07) - (PA-D63)	Wildtype	-0.0175027	0.00702196	0.103385	-0.0371374	0.00213194
K	(PA-D14) - (PA-D21)	Wildtype	-0.00304303	0.00590856	0.985609	-0.0195644	0.0134784
K	(PA-D14) - (PA-D63)	Wildtype	-0.0267946	0.00591055	0.00020814	-0.0433215	-0.0102676
K	(PA-D21) - (PA-D63)	Wildtype	-0.0237515	0.00591336	0.00128983	-0.0402863	-0.00721672
K	Baseline - (PA-D07)	Phe508del	-0.0037048	0.00650675	0.9791	-0.0218988	0.0144892
K	Baseline - (PA-D14)	Phe508del	0.00199172	0.00693193	0.998477	-0.0173912	0.0213746
K	Baseline - (PA-D21)	Phe508del	0.00708648	0.00630014	0.792946	-0.0105298	0.0247028
K	Baseline - (PA-D63)	Phe508del	-0.0194861	0.00622836	0.020568	-0.0369017	-0.00207048
K	(PA-D07) - (PA-D14)	Phe508del	0.00569652	0.00742715	0.939243	-0.0150711	0.0264642
K	(PA-D07) - (PA-D21)	Phe508del	0.0107913	0.0067292	0.499871	-0.00802477	0.0296073
K	(PA-D07) - (PA-D63)	Phe508del	-0.0157813	0.0066011	0.129338	-0.0342391	0.00267657
K	(PA-D14) - (PA-D21)	Phe508del	0.00509476	0.00722373	0.954673	-0.0151041	0.0252936
K	(PA-D14) - (PA-D63)	Phe508del	-0.0214778	0.00714109	0.0287186	-0.0414455	-0.00151004
K	(PA-D21) - (PA-D63)	Phe508del	-0.0265726	0.00617861	0.00048092	-0.043849	-0.00929608
K	Baseline - (PA-D07)	Knockout	0.00149338	0.0076297	0.999665	-0.0198406	0.0228274
K	Baseline - (PA-D14)	Knockout	0.0111946	0.006605	0.443395	-0.00727414	0.0296633
K	Baseline - (PA-D21)	Knockout	0.00916778	0.00635708	0.602786	-0.00860774	0.0269433
K	Baseline - (PA-D63)	Knockout	-0.00249178	0.00621536	0.994443	-0.019871	0.0148875
K	(PA-D07) - (PA-D14)	Knockout	0.00970122	0.00815004	0.756867	-0.0130877	0.0324902
K	(PA-D07) - (PA-D21)	Knockout	0.00767441	0.00792541	0.868477	-0.0144864	0.0298353
K	(PA-D07) - (PA-D63)	Knockout	-0.00398516	0.0078225	0.986184	-0.0258583	0.0178879
K	(PA-D14) - (PA-D21)	Knockout	-0.00202681	0.00655302	0.997968	-0.0203502	0.0162966
K	(PA-D14) - (PA-D63)	Knockout	-0.0136864	0.00650072	0.228805	-0.0318636	0.00449079
K	(PA-D21) - (PA-D63)	Knockout	-0.0116596	0.00592271	0.291453	-0.0282205	0.00490137
Area	Baseline - (PA-D07)	Wildtype	-0.50306	3.16208	0.999853	-9.34479	8.33867
Area	Baseline - (PA-D14)	Wildtype	-0.823303	2.63805	0.997895	-8.19974	6.55314
Area	Baseline - (PA-D21)	Wildtype	1.20141	2.64262	0.991012	-6.18781	8.59063
Area	Baseline - (PA-D63)	Wildtype	-5.54294	2.6296	0.227734	-12.8958	1.80989
Area	(PA-D07) - (PA-D14)	Wildtype	-0.320244	3.09933	0.999974	-8.98653	8.34604
Area	(PA-D07) - (PA-D21)	Wildtype	1.70447	3.09468	0.981518	-6.94881	10.3578
Area	(PA-D07) - (PA-D63)	Wildtype	-5.03988	3.11088	0.489557	-13.7384	3.65868
Area	(PA-D14) - (PA-D21)	Wildtype	2.02471	2.61762	0.937446	-5.29461	9.34404
Area	(PA-D14) - (PA-D63)	Wildtype	-4.71964	2.6185	0.380003	-12.0414	2.60215
Area	(PA-D21) - (PA-D63)	Wildtype	-6.74435	2.61975	0.0857202	-14.0696	0.580919
Area	Baseline - (PA-D07)	Phe508del	-1.76411	2.88263	0.972769	-9.82444	6.29623
Area	Baseline - (PA-D14)	Phe508del	-1.52743	3.07099	0.987375	-10.1145	7.05961
Area	Baseline - (PA-D21)	Phe508del	-2.08029	2.7911	0.944985	-9.88469	5.72411
Area	Baseline - (PA-D63)	Phe508del	-5.19907	2.75929	0.334843	-12.9145	2.51641
Area	(PA-D07) - (PA-D14)	Phe508del	0.23668	3.29039	0.999994	-8.96383	9.43718
Area	(PA-D07) - (PA-D21)	Phe508del	-0.316187	2.98118	0.999971	-8.6521	8.01972
Area	(PA-D07) - (PA-D63)	Phe508del	-3.43496	2.92443	0.765748	-11.6122	4.74226
Area	(PA-D14) - (PA-D21)	Phe508del	-0.552867	3.20027	0.999796	-9.50138	8.39565
Area	(PA-D14) - (PA-D63)	Phe508del	-3.67164	3.16365	0.773538	-12.5178	5.1745
Area	(PA-D21) - (PA-D63)	Phe508del	-3.11877	2.73725	0.785125	-10.7726	4.53507
Area	Baseline - (PA-D07)	Knockout	-0.874555	3.38012	0.998991	-10.326	8.57685
Area	Baseline - (PA-D14)	Knockout	-2.80245	2.92615	0.872978	-10.9845	5.37959
Area	Baseline - (PA-D21)	Knockout	-0.510582	2.81632	0.999753	-8.38552	7.36435
Area	Baseline - (PA-D63)	Knockout	-2.04403	2.75354	0.945753	-9.74341	5.65535
Area	(PA-D07) - (PA-D14)	Knockout	-1.9279	3.61064	0.983531	-12.0239	8.16809
Area	(PA-D07) - (PA-D21)	Knockout	0.363973	3.51113	0.999973	-9.45376	10.1817
Area	(PA-D07) - (PA-D63)	Knockout	-1.16947	3.46553	0.997146	-10.8597	8.52077
Area	(PA-D14) - (PA-D21)	Knockout	2.29187	2.90313	0.932906	-5.82579	10.4095
Area	(PA-D14) - (PA-D63)	Knockout	0.758425	2.87996	0.998918	-7.29445	8.8113
Area	(PA-D21) - (PA-D63)	Knockout	-1.53345	2.62389	0.976994	-8.8703	5.8034
VDP	Baseline - (PA-D07)	Wildtype	2.61376	1.62005	0.493758	-1.91619	7.14371
VDP	Baseline - (PA-D14)	Wildtype	-0.930115	1.35157	0.95845	-4.70934	2.84911
VDP	Baseline - (PA-D21)	Wildtype	-0.583609	1.35391	0.992663	-4.36938	3.20217
VDP	Baseline - (PA-D63)	Wildtype	1.33053	1.34724	0.860087	-2.4366	5.09766
VDP	(PA-D07) - (PA-D14)	Wildtype	-3.54387	1.58791	0.179605	-7.98394	0.89619
VDP	(PA-D07) - (PA-D21)	Wildtype	-3.19737	1.58552	0.268368	-7.63077	1.23603
VDP	(PA-D07) - (PA-D63)	Wildtype	-1.28323	1.59382	0.928251	-5.73983	3.17337
VDP	(PA-D14) - (PA-D21)	Wildtype	0.346506	1.3411	0.998996	-3.40346	4.09647
VDP	(PA-D14) - (PA-D63)	Wildtype	2.26064	1.34156	0.449347	-1.49059	6.01187
VDP	(PA-D21) - (PA-D63)	Wildtype	1.91414	1.34219	0.613001	-1.83888	5.66715
VDP	Baseline - (PA-D07)	Phe508del	3.04783	1.47688	0.246862	-1.08178	7.17744
VDP	Baseline - (PA-D14)	Phe508del	0.768963	1.57338	0.988181	-3.6305	5.16842
VDP	Baseline - (PA-D21)	Phe508del	2.37732	1.42998	0.463214	-1.62117	6.3758
VDP	Baseline - (PA-D63)	Phe508del	1.16465	1.41369	0.922446	-2.78827	5.11758
VDP	(PA-D07) - (PA-D14)	Phe508del	-2.27887	1.68579	0.65997	-6.99263	2.4349
VDP	(PA-D07) - (PA-D21)	Phe508del	-0.670511	1.52737	0.992133	-4.94131	3.60029
VDP	(PA-D07) - (PA-D63)	Phe508del	-1.88317	1.49829	0.718088	-6.07267	2.30632
VDP	(PA-D14) - (PA-D21)	Phe508del	1.60836	1.63962	0.863018	-2.9763	6.19302
VDP	(PA-D14) - (PA-D63)	Phe508del	0.395692	1.62086	0.999197	-4.13652	4.9279
VDP	(PA-D21) - (PA-D63)	Phe508del	-1.21266	1.4024	0.908818	-5.13402	2.70869
VDP	Baseline - (PA-D07)	Knockout	1.57751	1.73176	0.891839	-3.26481	6.41982
VDP	Baseline - (PA-D14)	Knockout	-0.218691	1.49918	0.999896	-4.41066	3.97328
VDP	Baseline - (PA-D21)	Knockout	2.60749	1.44291	0.377339	-1.42714	6.64211
VDP	Baseline - (PA-D63)	Knockout	1.75519	1.41074	0.725644	-2.18949	5.69987
VDP	(PA-D07) - (PA-D14)	Knockout	-1.7962	1.84987	0.867335	-6.96875	3.37636
VDP	(PA-D07) - (PA-D21)	Knockout	1.02998	1.79888	0.978665	-4.00001	6.05997
VDP	(PA-D07) - (PA-D63)	Knockout	0.177682	1.77552	0.999977	-4.787	5.14236
VDP	(PA-D14) - (PA-D21)	Knockout	2.82618	1.48738	0.326408	-1.3328	6.98516
VDP	(PA-D14) - (PA-D63)	Knockout	1.97388	1.47551	0.668733	-2.15191	6.09967
VDP	(PA-D21) - (PA-D63)	Knockout	-0.852298	1.34432	0.969038	-4.61124	2.90664
MSV	Baseline - (PA-D07)	Wildtype	0.00657294	0.00834839	0.93352	-0.0167706	0.0299165
MSV	Baseline - (PA-D14)	Wildtype	-0.00329082	0.00696486	0.989598	-0.0227658	0.0161842
MSV	Baseline - (PA-D21)	Wildtype	-0.00263279	0.00697692	0.995599	-0.0221415	0.0168759
MSV	Baseline - (PA-D63)	Wildtype	0.00645565	0.00694257	0.884406	-0.012957	0.0258683
MSV	(PA-D07) - (PA-D14)	Wildtype	-0.00986376	0.00818273	0.748236	-0.0327441	0.0130166
MSV	(PA-D07) - (PA-D21)	Wildtype	-0.00920573	0.00817045	0.791934	-0.0320518	0.0136403
MSV	(PA-D07) - (PA-D63)	Wildtype	-0.00011729	0.00821321	1	-0.0230829	0.0228483
MSV	(PA-D14) - (PA-D21)	Wildtype	0.000658028	0.00691093	0.999981	-0.0186661	0.0199822
MSV	(PA-D14) - (PA-D63)	Wildtype	0.00974647	0.00691326	0.623374	-0.00958421	0.0290772
MSV	(PA-D21) - (PA-D63)	Wildtype	0.00908844	0.00691654	0.68343	-0.0102514	0.0284283
MSV	Baseline - (PA-D07)	Phe508del	0.0133001	0.00761059	0.411818	-0.00798045	0.0345807
MSV	Baseline - (PA-D14)	Phe508del	0.00542274	0.0081079	0.962469	-0.0172484	0.0280939
MSV	Baseline - (PA-D21)	Phe508del	0.0130406	0.00736893	0.398866	-0.00756426	0.0336454
MSV	Baseline - (PA-D63)	Phe508del	0.0181905	0.00728497	0.102361	-0.00217959	0.0385606
MSV	(PA-D07) - (PA-D14)	Phe508del	-0.00787738	0.00868714	0.893427	-0.0321682	0.0164134
MSV	(PA-D07) - (PA-D21)	Phe508del	-0.000259534	0.00787079	1	-0.0222677	0.0217486
MSV	(PA-D07) - (PA-D63)	Phe508del	0.00489037	0.00772095	0.969146	-0.0166988	0.0264795
MSV	(PA-D14) - (PA-D21)	Phe508del	0.00761785	0.00844921	0.895396	-0.0160076	0.0312433
MSV	(PA-D14) - (PA-D63)	Phe508del	0.0127677	0.00835255	0.547488	-0.0105875	0.036123
MSV	(PA-D21) - (PA-D63)	Phe508del	0.0051499	0.00722678	0.952989	-0.0150575	0.0253573
MSV	Baseline - (PA-D07)	Knockout	0.000779429	0.00892405	0.999987	-0.0241738	0.0257326
MSV	Baseline - (PA-D14)	Knockout	0.0209692	0.00772551	0.0613351	-0.000632723	0.042571
MSV	Baseline - (PA-D21)	Knockout	0.0144296	0.00743554	0.305455	-0.00636143	0.0352207
MSV	Baseline - (PA-D63)	Knockout	0.00431939	0.00726978	0.975556	-0.0160082	0.024647
MSV	(PA-D07) - (PA-D14)	Knockout	0.0201897	0.00953266	0.223528	-0.00646527	0.0468447
MSV	(PA-D07) - (PA-D21)	Knockout	0.0136502	0.00926993	0.583357	-0.0122701	0.0395706
MSV	(PA-D07) - (PA-D63)	Knockout	0.00353996	0.00914956	0.995154	-0.0220438	0.0291237
MSV	(PA-D14) - (PA-D21)	Knockout	-0.00653952	0.00766472	0.912788	-0.0279714	0.0148924
MSV	(PA-D14) - (PA-D63)	Knockout	-0.0166498	0.00760355	0.195041	-0.0379106	0.00461109
MSV	(PA-D21) - (PA-D63)	Knockout	-0.0101103	0.00692747	0.591727	-0.0294807	0.00926019
TV	Baseline - (PA-D07)	Wildtype	-0.203565	0.0634597	0.0164976	-0.38107	-0.0260605
TV	Baseline - (PA-D14)	Wildtype	0.00582151	0.0529428	0.999966	-0.142266	0.153909
TV	Baseline - (PA-D21)	Wildtype	0.0019524	0.0530345	1	-0.146392	0.150297
TV	Baseline - (PA-D63)	Wildtype	-1.31275	0.0527734	0	-1.46036	-1.16514
TV	(PA-D07) - (PA-D14)	Wildtype	0.209387	0.0622004	0.0103812	0.0354044	0.38337
TV	(PA-D07) - (PA-D21)	Wildtype	0.205518	0.0621071	0.012297	0.0317964	0.379239
TV	(PA-D07) - (PA-D63)	Wildtype	-1.10919	0.0624321	0	-1.28382	-0.934555
TV	(PA-D14) - (PA-D21)	Wildtype	-0.00386912	0.0525329	0.999993	-0.15081	0.143072
TV	(PA-D14) - (PA-D63)	Wildtype	-1.31857	0.0525506	0	-1.46556	-1.17158
TV	(PA-D21) - (PA-D63)	Wildtype	-1.3147	0.0525755	0	-1.46176	-1.16764
TV	Baseline - (PA-D07)	Phe508del	0.0160121	0.0578513	0.998684	-0.145806	0.17783
TV	Baseline - (PA-D14)	Phe508del	-0.0017119	0.0616316	1	-0.174103	0.17068
TV	Baseline - (PA-D21)	Phe508del	0.00213971	0.0560144	1	-0.15454	0.158819
TV	Baseline - (PA-D63)	Phe508del	-1.215	0.0553763	0	-1.36989	-1.0601
TV	(PA-D07) - (PA-D14)	Phe508del	-0.017724	0.0660346	0.998834	-0.202431	0.166983
TV	(PA-D07) - (PA-D21)	Phe508del	-0.0138724	0.0598292	0.999345	-0.181222	0.153478
TV	(PA-D07) - (PA-D63)	Phe508del	-1.23101	0.0586903	0	-1.39517	-1.06685
TV	(PA-D14) - (PA-D21)	Phe508del	0.00385161	0.064226	0.999997	-0.175797	0.1835
TV	(PA-D14) - (PA-D63)	Phe508del	-1.21329	0.0634913	0	-1.39088	-1.03569
TV	(PA-D21) - (PA-D63)	Phe508del	-1.21714	0.0549338	0	-1.37079	-1.06348
TV	Baseline - (PA-D07)	Knockout	-0.00918397	0.0788052	0.999957	-0.229612	0.211244
TV	Baseline - (PA-D14)	Knockout	0.00559601	0.0587249	0.999981	-0.158665	0.169857
TV	Baseline - (PA-D21)	Knockout	0.00856755	0.0565208	0.999878	-0.149529	0.166664
TV	Baseline - (PA-D63)	Knockout	-1.3035	0.0552608	0	-1.45807	-1.14893
TV	(PA-D07) - (PA-D14)	Knockout	0.01478	0.0828627	0.999768	-0.216998	0.246558
TV	(PA-D07) - (PA-D21)	Knockout	0.0177515	0.0811552	0.99948	-0.20925	0.244753
TV	(PA-D07) - (PA-D63)	Knockout	-1.29432	0.0803485	0	-1.51906	-1.06957
TV	(PA-D14) - (PA-D21)	Knockout	0.00297155	0.0582628	0.999998	-0.159997	0.16594
TV	(PA-D14) - (PA-D63)	Knockout	-1.3091	0.0577978	0	-1.47076	-1.14743
TV	(PA-D21) - (PA-D63)	Knockout	-1.31207	0.0526586	0	-1.45936	-1.16477
VH	Baseline - (PA-D07)	Wildtype	2.57924	3.64707	0.954234	-7.61862	12.7771
VH	Baseline - (PA-D14)	Wildtype	-3.92753	3.04266	0.697631	-12.4354	4.5803
VH	Baseline - (PA-D21)	Wildtype	-4.12892	3.04794	0.658187	-12.6515	4.39365
VH	Baseline - (PA-D63)	Wildtype	0.604964	3.03293	0.999639	-7.87563	9.08556
VH	(PA-D07) - (PA-D14)	Wildtype	-6.50677	3.5747	0.369927	-16.5023	3.48874
VH	(PA-D07) - (PA-D21)	Wildtype	-6.70816	3.56934	0.337421	-16.6887	3.27235
VH	(PA-D07) - (PA-D63)	Wildtype	-1.97428	3.58802	0.981584	-12.007	8.05846
VH	(PA-D14) - (PA-D21)	Wildtype	-0.20139	3.0191	0.999995	-8.64334	8.24056
VH	(PA-D14) - (PA-D63)	Wildtype	4.53249	3.02012	0.565285	-3.9123	12.9773
VH	(PA-D21) - (PA-D63)	Wildtype	4.73388	3.02156	0.523225	-3.71492	13.1827
VH	Baseline - (PA-D07)	Phe508del	6.44999	3.32476	0.305782	-2.84663	15.7466
VH	Baseline - (PA-D14)	Phe508del	0.455902	3.54201	0.999937	-9.4482	10.36
VH	Baseline - (PA-D21)	Phe508del	5.84037	3.21919	0.373302	-3.16105	14.8418
VH	Baseline - (PA-D63)	Phe508del	2.31399	3.18251	0.949545	-6.58488	11.2129
VH	(PA-D07) - (PA-D14)	Phe508del	-5.99409	3.79506	0.515148	-16.6058	4.61757
VH	(PA-D07) - (PA-D21)	Phe508del	-0.609619	3.43843	0.999774	-10.2241	9.00484
VH	(PA-D07) - (PA-D63)	Phe508del	-4.136	3.37297	0.736192	-13.5674	5.29543
VH	(PA-D14) - (PA-D21)	Phe508del	5.38447	3.69112	0.592162	-4.93655	15.7055
VH	(PA-D14) - (PA-D63)	Phe508del	1.85809	3.64889	0.986207	-8.34486	12.061
VH	(PA-D21) - (PA-D63)	Phe508del	-3.52638	3.15709	0.797105	-12.3542	5.3014
VH	Baseline - (PA-D07)	Knockout	4.6498	3.89856	0.75552	-6.25125	15.5509
VH	Baseline - (PA-D14)	Knockout	-3.07049	3.37496	0.892278	-12.5075	6.3665
VH	Baseline - (PA-D21)	Knockout	7.91528	3.24828	0.117032	-1.16749	16.9981
VH	Baseline - (PA-D63)	Knockout	4.99607	3.17587	0.519146	-3.88423	13.8764
VH	(PA-D07) - (PA-D14)	Knockout	-7.7203	4.16443	0.351254	-19.3648	3.9242
VH	(PA-D07) - (PA-D21)	Knockout	3.26548	4.04966	0.927878	-8.05808	14.589
VH	(PA-D07) - (PA-D63)	Knockout	0.346266	3.99707	0.999987	-10.8303	11.5228
VH	(PA-D14) - (PA-D21)	Knockout	10.9858	3.34841	0.0132938	1.62304	20.3485
VH	(PA-D14) - (PA-D63)	Knockout	8.06656	3.32168	0.119179	-1.22145	17.3546
VH	(PA-D21) - (PA-D63)	Knockout	-2.91921	3.02633	0.870068	-11.3814	5.54295
VHSS	Baseline - (PA-D07)	Wildtype	2.69988	1.41574	0.322766	-1.25879	6.65855
VHSS	Baseline - (PA-D14)	Wildtype	0.629786	1.18112	0.983616	-2.67283	3.93241
VHSS	Baseline - (PA-D21)	Wildtype	1.69995	1.18317	0.606205	-1.60839	5.00829
VHSS	Baseline - (PA-D63)	Wildtype	2.44764	1.17734	0.240144	-0.844414	5.73969
VHSS	(PA-D07) - (PA-D14)	Wildtype	-2.07009	1.38765	0.571024	-5.95021	1.81002
VHSS	(PA-D07) - (PA-D21)	Wildtype	-0.999927	1.38557	0.950852	-4.87422	2.87437
VHSS	(PA-D07) - (PA-D63)	Wildtype	-0.252243	1.39282	0.999754	-4.14681	3.64233
VHSS	(PA-D14) - (PA-D21)	Wildtype	1.07017	1.17197	0.890988	-2.20688	4.34721
VHSS	(PA-D14) - (PA-D63)	Wildtype	1.81785	1.17237	0.533477	-1.4603	5.096
VHSS	(PA-D21) - (PA-D63)	Wildtype	0.747684	1.17293	0.968424	-2.53203	4.02739
VHSS	Baseline - (PA-D07)	Phe508del	3.62421	1.29063	0.0485105	0.015388	7.23302
VHSS	Baseline - (PA-D14)	Phe508del	5.14917	1.37496	0.00317654	1.30453	8.9938
VHSS	Baseline - (PA-D21)	Phe508del	3.44468	1.24964	0.05524	-0.0495456	6.93891
VHSS	Baseline - (PA-D63)	Phe508del	2.83417	1.23541	0.158399	-0.620248	6.28858
VHSS	(PA-D07) - (PA-D14)	Phe508del	1.52496	1.47319	0.838242	-2.59434	5.64426
VHSS	(PA-D07) - (PA-D21)	Phe508del	-0.179525	1.33475	0.999925	-3.91172	3.55267
VHSS	(PA-D07) - (PA-D63)	Phe508del	-0.79004	1.30934	0.974138	-4.45119	2.87111
VHSS	(PA-D14) - (PA-D21)	Phe508del	-1.70449	1.43284	0.757289	-5.71096	2.30199
VHSS	(PA-D14) - (PA-D63)	Phe508del	-2.315	1.41645	0.480634	-6.27564	1.64564
VHSS	(PA-D21) - (PA-D63)	Phe508del	-0.610515	1.22554	0.987299	-4.03734	2.81631
VHSS	Baseline - (PA-D07)	Knockout	-0.183163	1.51336	0.99995	-4.4148	4.04847
VHSS	Baseline - (PA-D14)	Knockout	-2.09178	1.31011	0.504282	-5.75509	1.57152
VHSS	Baseline - (PA-D21)	Knockout	1.80353	1.26094	0.610335	-1.72228	5.32934
VHSS	Baseline - (PA-D63)	Knockout	0.742293	1.23283	0.974338	-2.70491	4.1895
VHSS	(PA-D07) - (PA-D14)	Knockout	-1.90862	1.61658	0.762334	-6.42885	2.61161
VHSS	(PA-D07) - (PA-D21)	Knockout	1.98669	1.57202	0.71396	-2.40895	6.38234
VHSS	(PA-D07) - (PA-D63)	Knockout	0.925456	1.55161	0.975209	-3.41311	5.26403
VHSS	(PA-D14) - (PA-D21)	Knockout	3.89531	1.2998	0.0295695	0.260831	7.5298
VHSS	(PA-D14) - (PA-D63)	Knockout	2.83408	1.28943	0.191962	-0.771399	6.43955
VHSS	(PA-D21) - (PA-D63)	Knockout	-1.06124	1.17478	0.894735	-4.34613	2.22366
VHLS	Baseline - (PA-D07)	Wildtype	-0.0226239	3.53935	1	-9.91927	9.87402
VHLS	Baseline - (PA-D14)	Wildtype	-5.85964	2.95279	0.283712	-14.1162	2.39689
VHLS	Baseline - (PA-D21)	Wildtype	-4.95272	2.95791	0.455885	-13.2236	3.31811
VHLS	Baseline - (PA-D63)	Wildtype	-1.90093	2.94334	0.966898	-10.131	6.32917
VHLS	(PA-D07) - (PA-D14)	Wildtype	-5.83702	3.46912	0.450889	-15.5373	3.86325
VHLS	(PA-D07) - (PA-D21)	Wildtype	-4.9301	3.46391	0.614816	-14.6158	4.75561
VHLS	(PA-D07) - (PA-D63)	Wildtype	-1.87831	3.48204	0.982893	-11.6147	7.85809
VHLS	(PA-D14) - (PA-D21)	Wildtype	0.906917	2.92993	0.997962	-7.28568	9.09952
VHLS	(PA-D14) - (PA-D63)	Wildtype	3.95871	2.93092	0.660681	-4.23665	12.1541
VHLS	(PA-D21) - (PA-D63)	Wildtype	3.05179	2.93231	0.835563	-5.14746	11.251
VHLS	Baseline - (PA-D07)	Phe508del	4.95856	3.22656	0.542259	-4.06346	13.9806
VHLS	Baseline - (PA-D14)	Phe508del	-2.27131	3.43739	0.964063	-11.8829	7.34024
VHLS	Baseline - (PA-D21)	Phe508del	5.29855	3.1241	0.442693	-3.43699	14.0341
VHLS	Baseline - (PA-D63)	Phe508del	2.29718	3.08851	0.945382	-6.33884	10.9332
VHLS	(PA-D07) - (PA-D14)	Phe508del	-7.22988	3.68297	0.294204	-17.5281	3.06835
VHLS	(PA-D07) - (PA-D21)	Phe508del	0.33999	3.33687	0.999975	-8.99048	9.67046
VHLS	(PA-D07) - (PA-D63)	Phe508del	-2.66138	3.27335	0.925828	-11.8142	6.49147
VHLS	(PA-D14) - (PA-D21)	Phe508del	7.56987	3.58209	0.225489	-2.4463	17.586
VHLS	(PA-D14) - (PA-D63)	Phe508del	4.56849	3.54111	0.698051	-5.33308	14.4701
VHLS	(PA-D21) - (PA-D63)	Phe508del	-3.00137	3.06384	0.863596	-11.5684	5.56566
VHLS	Baseline - (PA-D07)	Knockout	5.17397	3.7834	0.650106	-5.4051	15.753
VHLS	Baseline - (PA-D14)	Knockout	-3.22294	3.27528	0.861663	-12.3812	5.93531
VHLS	Baseline - (PA-D21)	Knockout	6.9361	3.15234	0.191077	-1.8784	15.7506
VHLS	Baseline - (PA-D63)	Knockout	2.93266	3.08207	0.875573	-5.68534	11.5507
VHLS	(PA-D07) - (PA-D14)	Knockout	-8.39691	4.04143	0.240688	-19.6975	2.90364
VHLS	(PA-D07) - (PA-D21)	Knockout	1.76213	3.93004	0.991473	-9.22696	12.7512
VHLS	(PA-D07) - (PA-D63)	Knockout	-2.24131	3.87901	0.977937	-13.0877	8.60509
VHLS	(PA-D14) - (PA-D21)	Knockout	10.159	3.2495	0.0206994	1.07285	19.2452
VHLS	(PA-D14) - (PA-D63)	Knockout	6.1556	3.22357	0.321449	-2.85807	15.1693
VHLS	(PA-D21) - (PA-D63)	Knockout	-4.00344	2.93694	0.652877	-12.2157	4.20877
Macrophages	Wildtype - Phe508del	Baseline	-3.78117	6.78971	0.843994	-20.7849	13.2225
Macrophages	Wildtype - Knockout	Baseline	-11.1189	6.58986	0.231392	-27.6221	5.38435
Macrophages	Phe508del - Knockout	Baseline	-7.33771	6.45882	0.50228	-23.5128	8.83735
Macrophages	Wildtype - Phe508del	PA-D07	-5.65607	6.43588	0.658738	-21.7737	10.4615
Macrophages	Wildtype - Knockout	PA-D07	6.10213	7.32653	0.686832	-12.246	24.4502
Macrophages	Phe508del - Knockout	PA-D07	11.7582	7.11031	0.244243	-6.04842	29.5648
Macrophages	Wildtype - Phe508del	PA-D14	14.3126	6.58658	0.0973951	-2.18243	30.8076
Macrophages	Wildtype - Knockout	PA-D14	22.561	6.65805	0.0068662	5.88698	39.235
Macrophages	Phe508del - Knockout	PA-D14	8.2484	6.42505	0.418261	-7.84208	24.3389
Macrophages	Wildtype - Phe508del	PA-D21	3.8484	6.72595	0.836138	-12.9956	20.6924
Macrophages	Wildtype - Knockout	PA-D21	5.38889	6.64467	0.700109	-11.2516	22.0294
Macrophages	Phe508del - Knockout	PA-D21	1.54049	6.42505	0.968849	-14.55	17.631
Neutrophils	Wildtype - Phe508del	Baseline	3.86579	4.77544	0.701014	-8.09353	15.8251
Neutrophils	Wildtype - Knockout	Baseline	4.04857	4.63488	0.66201	-7.55874	15.6559
Neutrophils	Phe508del - Knockout	Baseline	0.182777	4.54272	0.999108	-11.1937	11.5593
Neutrophils	Wildtype - Phe508del	PA-D07	10.5673	4.52658	0.070848	-0.768826	21.9033
Neutrophils	Wildtype - Knockout	PA-D07	-7.26911	5.15301	0.352108	-20.174	5.63575
Neutrophils	Phe508del - Knockout	PA-D07	-17.8364	5.00094	0.00449303	-30.3604	-5.31234
Neutrophils	Wildtype - Phe508del	PA-D14	-11.1318	4.63257	0.0616628	-22.7334	0.469684
Neutrophils	Wildtype - Knockout	PA-D14	-14.9221	4.68284	0.0110228	-26.6495	-3.19466
Neutrophils	Phe508del - Knockout	PA-D14	-3.79024	4.51896	0.683264	-15.1072	7.52677
Neutrophils	Wildtype - Phe508del	PA-D21	-2.97596	4.7306	0.805772	-14.823	8.87105
Neutrophils	Wildtype - Knockout	PA-D21	-9.31906	4.67344	0.136276	-21.0229	2.3848
Neutrophils	Phe508del - Knockout	PA-D21	-6.3431	4.51896	0.355588	-17.6601	4.97391
Lymphocytes	Wildtype - Phe508del	Baseline	-0.0846195	3.75303	0.99972	-9.48346	9.31422
Lymphocytes	Wildtype - Knockout	Baseline	7.07031	3.64256	0.149989	-2.05189	16.1925
Lymphocytes	Phe508del - Knockout	Baseline	7.15493	3.57013	0.133793	-1.78587	16.0957
Lymphocytes	Wildtype - Phe508del	PA-D07	-4.91118	3.55745	0.367242	-13.8202	3.99786
Lymphocytes	Wildtype - Knockout	PA-D07	1.16698	4.04975	0.955347	-8.97496	11.3089
Lymphocytes	Phe508del - Knockout	PA-D07	6.07817	3.93024	0.288608	-3.76448	15.9208
Lymphocytes	Wildtype - Phe508del	PA-D14	-3.18074	3.64075	0.661918	-12.2984	5.93691
Lymphocytes	Wildtype - Knockout	PA-D14	-7.6389	3.68025	0.117191	-16.8555	1.57769
Lymphocytes	Phe508del - Knockout	PA-D14	-4.45816	3.55146	0.433933	-13.3522	4.43588
Lymphocytes	Wildtype - Phe508del	PA-D21	-0.872443	3.71779	0.970138	-10.183	8.43814
Lymphocytes	Wildtype - Knockout	PA-D21	3.93017	3.67286	0.541671	-5.26791	13.1282
Lymphocytes	Phe508del - Knockout	PA-D21	4.80261	3.55146	0.381766	-4.09144	13.6967
CFU	Wildtype - Phe508del	PA-D07	0.246067	0.536472	0.890862	-1.06523	1.55737
CFU	Wildtype - Knockout	PA-D07	-0.7336	0.575052	0.417816	-2.1392	0.671998
CFU	Phe508del - Knockout	PA-D07	-0.979667	0.572096	0.214467	-2.37804	0.418704
CFU	Wildtype - Phe508del	PA-D14	-0.665954	0.552337	0.457576	-2.01603	0.68412
CFU	Wildtype - Knockout	PA-D14	-0.360203	0.603989	0.822938	-1.83653	1.11613
CFU	Phe508del - Knockout	PA-D14	0.305752	0.64728	0.884672	-1.27639	1.8879
CFU	Wildtype - Phe508del	PA-D21	-0.755543	0.515336	0.318912	-2.01518	0.504091
CFU	Wildtype - Knockout	PA-D21	-0.739719	0.539182	0.366011	-2.05764	0.578203
CFU	Phe508del - Knockout	PA-D21	0.0158242	0.523932	0.999497	-1.26482	1.29647
CFU	Wildtype - Phe508del	PA-D63	-0.541091	0.847547	0.800017	-2.61275	1.53056
CFU	Wildtype - Knockout	PA-D63	-1.04819	0.848533	0.440577	-3.12225	1.02588
CFU	Phe508del - Knockout	PA-D63	-0.507095	0.848096	0.82211	-2.58009	1.5659
IC_norm	Wildtype - Phe508del	Baseline	0.00222661	0.00107811	0.104171	-0.000351974	0.0048052
IC_norm	Wildtype - Knockout	Baseline	0.00223628	0.001115	0.117955	-0.000430544	0.0049031
IC_norm	Phe508del - Knockout	Baseline	9.66522e-06	0.0010543	0.999954	-0.00251198	0.00253131
IC_norm	Wildtype - Phe508del	PA-D07	-3.64727e-05	0.00138646	0.999619	-0.00335255	0.00327961
IC_norm	Wildtype - Knockout	PA-D07	0.00272784	0.00163247	0.223137	-0.00117664	0.00663232
IC_norm	Phe508del - Knockout	PA-D07	0.00276431	0.00144559	0.142376	-0.000693197	0.00622182
IC_norm	Wildtype - Phe508del	PA-D14	0.00169845	0.00127567	0.382447	-0.00135264	0.00474955
IC_norm	Wildtype - Knockout	PA-D14	0.0019368	0.00118087	0.235406	-0.000887554	0.00476115
IC_norm	Phe508del - Knockout	PA-D14	0.000238345	0.00131529	0.982064	-0.00290751	0.0033842
IC_norm	Wildtype - Phe508del	PA-D21	0.0001234	0.00110133	0.993103	-0.00251071	0.00275751
IC_norm	Wildtype - Knockout	PA-D21	0.00178112	0.00105294	0.215202	-0.000737267	0.0042995
IC_norm	Phe508del - Knockout	PA-D21	0.00165772	0.00109051	0.287429	-0.000950519	0.00426596
IC_norm	Wildtype - Phe508del	PA-D63	0.00457338	0.0010468	0.000117648	0.00206968	0.00707708
IC_norm	Wildtype - Knockout	PA-D63	0.00437638	0.00105652	0.000263869	0.00184943	0.00690334
IC_norm	Phe508del - Knockout	PA-D63	-0.000196998	0.00105521	0.980974	-0.0027208	0.00232681
Rrs	Wildtype - Phe508del	Baseline	-0.0136302	0.0109026	0.427805	-0.0397067	0.0124462
Rrs	Wildtype - Knockout	Baseline	-0.0223422	0.0112757	0.123935	-0.0493109	0.00462654
Rrs	Phe508del - Knockout	Baseline	-0.00871196	0.0106619	0.693661	-0.0342126	0.0167887
Rrs	Wildtype - Phe508del	PA-D07	0.000568316	0.0140208	0.999095	-0.0329662	0.0341028
Rrs	Wildtype - Knockout	PA-D07	-0.0372942	0.0165086	0.0681134	-0.076779	0.00219057
Rrs	Phe508del - Knockout	PA-D07	-0.0378625	0.0146188	0.0306825	-0.0728273	-0.00289783
Rrs	Wildtype - Phe508del	PA-D14	-0.0015499	0.0129004	0.992075	-0.0324047	0.0293049
Rrs	Wildtype - Knockout	PA-D14	-0.00662174	0.0119417	0.844491	-0.0351836	0.0219401
Rrs	Phe508del - Knockout	PA-D14	-0.00507183	0.0133011	0.92307	-0.0368849	0.0267412
Rrs	Wildtype - Phe508del	PA-D21	-0.000292125	0.0111374	0.999621	-0.0269301	0.0263459
Rrs	Wildtype - Knockout	PA-D21	-0.00848846	0.0106481	0.705921	-0.0339561	0.0169792
Rrs	Phe508del - Knockout	PA-D21	-0.00819634	0.011028	0.738638	-0.0345726	0.01818
Rrs	Wildtype - Phe508del	PA-D63	-0.0106678	0.010586	0.574356	-0.0359869	0.0146514
Rrs	Wildtype - Knockout	PA-D63	-0.0130861	0.0106843	0.442447	-0.0386405	0.0124682
Rrs	Phe508del - Knockout	PA-D63	-0.00241838	0.010671	0.972093	-0.0279409	0.0231041
Crs	Wildtype - Phe508del	Baseline	0.0455689	0.0311676	0.315008	-0.0289766	0.120114
Crs	Wildtype - Knockout	Baseline	0.0633156	0.0322341	0.128335	-0.0137807	0.140412
Crs	Phe508del - Knockout	Baseline	0.0177467	0.0304794	0.83002	-0.0551528	0.0906462
Crs	Wildtype - Phe508del	PA-D07	-0.0182135	0.0400817	0.8926	-0.11408	0.0776526
Crs	Wildtype - Knockout	PA-D07	0.0286719	0.0471937	0.81646	-0.0842045	0.141548
Crs	Phe508del - Knockout	PA-D07	0.0468854	0.0417912	0.503734	-0.0530693	0.14684
Crs	Wildtype - Phe508del	PA-D14	0.00775298	0.0368788	0.975938	-0.0804525	0.0959584
Crs	Wildtype - Knockout	PA-D14	0.0231788	0.0341382	0.776434	-0.0584718	0.104829
Crs	Phe508del - Knockout	PA-D14	0.0154258	0.0380242	0.913389	-0.0755192	0.106371
Crs	Wildtype - Phe508del	PA-D21	-0.00254231	0.0318387	0.996491	-0.0786931	0.0736085
Crs	Wildtype - Knockout	PA-D21	-0.0152022	0.0304399	0.871811	-0.0880074	0.057603
Crs	Phe508del - Knockout	PA-D21	-0.0126599	0.031526	0.915057	-0.0880626	0.0627428
Crs	Wildtype - Phe508del	PA-D63	0.0871904	0.0302624	0.0141791	0.0148098	0.159571
Crs	Wildtype - Knockout	PA-D63	0.104865	0.0305435	0.00278717	0.0318116	0.177917
Crs	Phe508del - Knockout	PA-D63	0.0176742	0.0305055	0.83154	-0.0552877	0.0906361
Ers	Wildtype - Phe508del	Baseline	-0.335833	0.118121	0.0157387	-0.618352	-0.053315
Ers	Wildtype - Knockout	Baseline	-0.665551	0.122163	1.89989e-06	-0.957737	-0.373365
Ers	Phe508del - Knockout	Baseline	-0.329718	0.115513	0.0152617	-0.605998	-0.0534376
Ers	Wildtype - Phe508del	PA-D07	0.0721559	0.151905	0.883267	-0.291165	0.435477
Ers	Wildtype - Knockout	PA-D07	-0.291021	0.178858	0.240733	-0.718809	0.136766
Ers	Phe508del - Knockout	PA-D07	-0.363177	0.158383	0.0630204	-0.741993	0.0156388
Ers	Wildtype - Phe508del	PA-D14	-0.143068	0.139766	0.564415	-0.477356	0.19122
Ers	Wildtype - Knockout	PA-D14	-0.139849	0.12938	0.528839	-0.449295	0.169596
Ers	Phe508del - Knockout	PA-D14	0.00321884	0.144107	0.999725	-0.341451	0.347889
Ers	Wildtype - Phe508del	PA-D21	-0.0698432	0.120665	0.831835	-0.358445	0.218759
Ers	Wildtype - Knockout	PA-D21	0.0769371	0.115364	0.783352	-0.198986	0.35286
Ers	Phe508del - Knockout	PA-D21	0.14678	0.11948	0.440302	-0.138987	0.432547
Ers	Wildtype - Phe508del	PA-D63	-0.171396	0.114691	0.299453	-0.445709	0.102918
Ers	Wildtype - Knockout	PA-D63	-0.226434	0.115756	0.130453	-0.503296	0.0504277
Ers	Phe508del - Knockout	PA-D63	-0.055038	0.115612	0.882782	-0.331555	0.221479
Rn	Wildtype - Phe508del	Baseline	0.00377562	0.00777805	0.878434	-0.0148329	0.0223841
Rn	Wildtype - Knockout	Baseline	-0.000686096	0.0080609	0.996014	-0.0199713	0.0185991
Rn	Phe508del - Knockout	Baseline	-0.00446172	0.0075952	0.827273	-0.0226327	0.0137093
Rn	Wildtype - Phe508del	PA-D07	-0.000499766	0.0100178	0.998629	-0.0244668	0.0234673
Rn	Wildtype - Knockout	PA-D07	-0.0211893	0.0118186	0.179115	-0.0494645	0.00708589
Rn	Phe508del - Knockout	PA-D07	-0.0206896	0.0104165	0.122832	-0.0456103	0.0042312
Rn	Wildtype - Phe508del	PA-D14	0.00776114	0.00920858	0.677762	-0.0142698	0.0297921
Rn	Wildtype - Knockout	PA-D14	0.00452181	0.00851932	0.856504	-0.0158601	0.0249037
Rn	Phe508del - Knockout	PA-D14	-0.00323933	0.00947151	0.937615	-0.0258993	0.0194206
Rn	Wildtype - Phe508del	PA-D21	0.00163289	0.00816543	0.978202	-0.0179024	0.0211681
Rn	Wildtype - Knockout	PA-D21	0.00481779	0.00784992	0.813088	-0.0139626	0.0235982
Rn	Phe508del - Knockout	PA-D21	0.0031849	0.00785269	0.913432	-0.0156022	0.021972
Rn	Wildtype - Phe508del	PA-D63	0.00283429	0.0075375	0.925105	-0.0151987	0.0208673
Rn	Wildtype - Knockout	PA-D63	-0.000569726	0.00761226	0.996917	-0.0187816	0.0176421
Rn	Phe508del - Knockout	PA-D63	-0.00340401	0.00760214	0.895542	-0.0215916	0.0147836
G	Wildtype - Phe508del	Baseline	-0.0537118	0.0250123	0.0874416	-0.113552	0.00612843
G	Wildtype - Knockout	Baseline	-0.108054	0.0259218	0.000243442	-0.17007	-0.0460375
G	Phe508del - Knockout	Baseline	-0.054342	0.0244243	0.0736702	-0.112776	0.00409147
G	Wildtype - Phe508del	PA-D07	0.00538033	0.0322149	0.984743	-0.0716917	0.0824524
G	Wildtype - Knockout	PA-D07	-0.134116	0.0380057	0.00207555	-0.225042	-0.04319
G	Phe508del - Knockout	PA-D07	-0.139496	0.0334968	0.000246868	-0.219635	-0.0593575
G	Wildtype - Phe508del	PA-D14	-0.030203	0.0296125	0.566749	-0.101049	0.040643
G	Wildtype - Knockout	PA-D14	-0.0752181	0.027396	0.0205256	-0.140761	-0.00967494
G	Phe508del - Knockout	PA-D14	-0.0450151	0.030458	0.307393	-0.117884	0.0278537
G	Wildtype - Phe508del	PA-D21	-0.00676265	0.026258	0.964114	-0.0695832	0.0560579
G	Wildtype - Knockout	PA-D21	0.00800921	0.0252434	0.946063	-0.052384	0.0684024
G	Phe508del - Knockout	PA-D21	0.0147719	0.0252523	0.828585	-0.0456426	0.0751864
G	Wildtype - Phe508del	PA-D63	-0.0456258	0.0242387	0.151061	-0.103615	0.0123638
G	Wildtype - Knockout	PA-D63	-0.0663854	0.0244791	0.0224362	-0.12495	-0.00782065
G	Phe508del - Knockout	PA-D63	-0.0207596	0.0244466	0.673804	-0.0792465	0.0377273
H	Wildtype - Phe508del	Baseline	-0.28081	0.124008	0.0673729	-0.577493	0.0158719
H	Wildtype - Knockout	Baseline	-0.622493	0.128518	2.05636e-05	-0.929964	-0.315022
H	Phe508del - Knockout	Baseline	-0.341682	0.121093	0.0167357	-0.63139	-0.0519745
H	Wildtype - Phe508del	PA-D07	0.0394625	0.159718	0.966923	-0.342653	0.421578
H	Wildtype - Knockout	PA-D07	-0.189669	0.188428	0.575104	-0.640472	0.261134
H	Phe508del - Knockout	PA-D07	-0.229132	0.166074	0.356763	-0.626453	0.16819
H	Wildtype - Phe508del	PA-D14	-0.0921743	0.146816	0.805345	-0.443422	0.259073
H	Wildtype - Knockout	PA-D14	-0.0560043	0.135827	0.910668	-0.380961	0.268953
H	Phe508del - Knockout	PA-D14	0.03617	0.151008	0.968881	-0.325107	0.397447
H	Wildtype - Phe508del	PA-D21	-0.0874764	0.130185	0.780482	-0.398935	0.223982
H	Wildtype - Knockout	PA-D21	0.0258605	0.125154	0.976745	-0.273563	0.325284
H	Phe508del - Knockout	PA-D21	0.113337	0.125199	0.638739	-0.186193	0.412866
H	Wildtype - Phe508del	PA-D63	-0.0654347	0.120173	0.849599	-0.352942	0.222072
H	Wildtype - Knockout	PA-D63	-0.16907	0.121365	0.349799	-0.459428	0.121288
H	Phe508del - Knockout	PA-D63	-0.103635	0.121204	0.670151	-0.393608	0.186337
Eta	Wildtype - Phe508del	Baseline	0.000785376	0.015605	0.998605	-0.0365487	0.0381194
Eta	Wildtype - Knockout	Baseline	0.00349302	0.0161725	0.97462	-0.0351987	0.0421847
Eta	Phe508del - Knockout	Baseline	0.00270765	0.0152382	0.982749	-0.0337488	0.0391641
Eta	Wildtype - Phe508del	PA-D07	-0.000700308	0.0200987	0.999331	-0.0487852	0.0473846
Eta	Wildtype - Knockout	PA-D07	-0.040784	0.0237116	0.204656	-0.0975123	0.0159444
Eta	Phe508del - Knockout	PA-D07	-0.0400837	0.0208985	0.140858	-0.090082	0.00991466
Eta	Wildtype - Phe508del	PA-D14	-0.00926062	0.0184751	0.870938	-0.0534611	0.0349399
Eta	Wildtype - Knockout	PA-D14	-0.0324898	0.0170922	0.145701	-0.0733819	0.0084023
Eta	Phe508del - Knockout	PA-D14	-0.0232292	0.0190026	0.443885	-0.0686917	0.0222334
Eta	Wildtype - Phe508del	PA-D21	0.00651762	0.0163822	0.916556	-0.0326758	0.0457111
Eta	Wildtype - Knockout	PA-D21	0.00037665	0.0157492	0.999685	-0.0373024	0.0380557
Eta	Phe508del - Knockout	PA-D21	-0.00614097	0.0157548	0.919761	-0.0438333	0.0315514
Eta	Wildtype - Phe508del	PA-D63	-0.0228711	0.0151224	0.291098	-0.0590505	0.0133084
Eta	Wildtype - Knockout	PA-D63	-0.0204846	0.0152724	0.377179	-0.0570229	0.0160537
Eta	Phe508del - Knockout	PA-D63	0.00238646	0.0152521	0.986596	-0.0341032	0.0388762
Cst	Wildtype - Phe508del	Baseline	0.1076	0.0439829	0.0438409	0.0024027	0.212796
Cst	Wildtype - Knockout	Baseline	0.136977	0.0454879	0.00984363	0.0281803	0.245773
Cst	Phe508del - Knockout	Baseline	0.0293773	0.0430118	0.774105	-0.0734968	0.132251
Cst	Wildtype - Phe508del	PA-D07	-0.011898	0.0565624	0.97591	-0.147182	0.123386
Cst	Wildtype - Knockout	PA-D07	0.0852623	0.0665987	0.410746	-0.0740261	0.244551
Cst	Phe508del - Knockout	PA-D07	0.0971603	0.0589747	0.232446	-0.0438933	0.238214
Cst	Wildtype - Phe508del	PA-D14	0.0393344	0.0520425	0.731078	-0.085139	0.163808
Cst	Wildtype - Knockout	PA-D14	0.0665438	0.048175	0.355857	-0.0486795	0.181767
Cst	Phe508del - Knockout	PA-D14	0.0272094	0.0536588	0.868129	-0.10113	0.155549
Cst	Wildtype - Phe508del	PA-D21	-0.0337669	0.0449301	0.73365	-0.141229	0.0736954
Cst	Wildtype - Knockout	PA-D21	0.00547637	0.0429561	0.991081	-0.0972645	0.108217
Cst	Phe508del - Knockout	PA-D21	0.0392432	0.0444887	0.653237	-0.0671633	0.14565
Cst	Wildtype - Phe508del	PA-D63	0.194445	0.0427056	5.99992e-05	0.092303	0.296586
Cst	Wildtype - Knockout	PA-D63	0.202856	0.0431023	3.39022e-05	0.0997657	0.305947
Cst	Phe508del - Knockout	PA-D63	0.00841156	0.0430486	0.979178	-0.0945505	0.111374
A	Wildtype - Phe508del	Baseline	0.852949	0.297364	0.0146869	0.141724	1.56417
A	Wildtype - Knockout	Baseline	1.08318	0.307539	0.00210687	0.347618	1.81874
A	Phe508del - Knockout	Baseline	0.230231	0.290798	0.709267	-0.46529	0.925752
A	Wildtype - Phe508del	PA-D07	0.0364736	0.382413	0.994998	-0.878168	0.951115
A	Wildtype - Knockout	PA-D07	0.708219	0.450267	0.263729	-0.368714	1.78515
A	Phe508del - Knockout	PA-D07	0.671745	0.398722	0.21781	-0.281904	1.62539
A	Wildtype - Phe508del	PA-D14	0.436931	0.351854	0.43262	-0.404621	1.27848
A	Wildtype - Knockout	PA-D14	0.442542	0.325706	0.367773	-0.336472	1.22155
A	Phe508del - Knockout	PA-D14	0.00561029	0.362782	0.999868	-0.862079	0.8733
A	Wildtype - Phe508del	PA-D21	-0.273375	0.303768	0.642047	-0.999916	0.453166
A	Wildtype - Knockout	PA-D21	-0.109773	0.290422	0.924355	-0.804394	0.584848
A	Phe508del - Knockout	PA-D21	0.163602	0.300784	0.84989	-0.555802	0.883006
A	Wildtype - Phe508del	PA-D63	1.36302	0.288728	3.21171e-05	0.672454	2.05359
A	Wildtype - Knockout	PA-D63	1.23566	0.29141	0.000186608	0.538678	1.93265
A	Phe508del - Knockout	PA-D63	-0.127361	0.291047	0.899982	-0.823478	0.568755
K	Wildtype - Phe508del	Baseline	-0.0010263	0.00608503	0.984443	-0.0155803	0.0135277
K	Wildtype - Knockout	Baseline	0.00198954	0.00629325	0.946439	-0.0130624	0.0170415
K	Phe508del - Knockout	Baseline	0.00301584	0.00595067	0.868261	-0.0112168	0.0172485
K	Wildtype - Phe508del	PA-D07	-0.00200704	0.0078254	0.964405	-0.0207236	0.0167095
K	Wildtype - Knockout	PA-D07	0.00620698	0.00921392	0.779491	-0.0158306	0.0282445
K	Phe508del - Knockout	PA-D07	0.00821402	0.00815914	0.574983	-0.0113007	0.0277288
K	Wildtype - Phe508del	PA-D14	-0.00560237	0.00720007	0.71758	-0.0228233	0.0116185
K	Wildtype - Knockout	PA-D14	0.00661635	0.00666501	0.583772	-0.00932478	0.0225575
K	Phe508del - Knockout	PA-D14	0.0122187	0.00742369	0.233082	-0.00553702	0.0299745
K	Wildtype - Phe508del	PA-D21	0.00253542	0.00621607	0.912491	-0.012332	0.0174028
K	Wildtype - Knockout	PA-D21	0.00763257	0.00594297	0.408465	-0.00658162	0.0218468
K	Phe508del - Knockout	PA-D21	0.00509715	0.00615501	0.686852	-0.00962418	0.0198185
K	Wildtype - Phe508del	PA-D63	-0.000285603	0.00590831	0.998713	-0.0144169	0.0138457
K	Wildtype - Knockout	PA-D63	0.0197245	0.0059632	0.00410617	0.00546196	0.0339871
K	Phe508del - Knockout	PA-D63	0.0200101	0.00595577	0.00350078	0.00576534	0.0342549
Area	Wildtype - Phe508del	Baseline	2.59116	2.6958	0.603564	-3.85656	9.03888
Area	Wildtype - Knockout	Baseline	3.663	2.78804	0.392068	-3.00535	10.3313
Area	Phe508del - Knockout	Baseline	1.07184	2.63627	0.913025	-5.23351	7.37719
Area	Wildtype - Phe508del	PA-D07	1.33011	3.46682	0.922155	-6.9617	9.62193
Area	Wildtype - Knockout	PA-D07	3.29151	4.08196	0.70029	-6.47159	13.0546
Area	Phe508del - Knockout	PA-D07	1.96139	3.61467	0.850549	-6.68406	10.6068
Area	Wildtype - Phe508del	PA-D14	1.88704	3.18979	0.825054	-5.74218	9.51625
Area	Wildtype - Knockout	PA-D14	1.68385	2.95274	0.836326	-5.37841	8.74611
Area	Phe508del - Knockout	PA-D14	-0.203186	3.28885	0.997898	-8.06935	7.66298
Area	Wildtype - Phe508del	PA-D21	-0.690543	2.75385	0.965948	-7.27711	5.89602
Area	Wildtype - Knockout	PA-D21	1.95101	2.63286	0.739961	-4.34618	8.2482
Area	Phe508del - Knockout	PA-D21	2.64155	2.7268	0.598817	-3.88031	9.16341
Area	Wildtype - Phe508del	PA-D63	2.93503	2.61751	0.504092	-3.32543	9.1955
Area	Wildtype - Knockout	PA-D63	7.16191	2.64182	0.0224349	0.843295	13.4805
Area	Phe508del - Knockout	PA-D63	4.22688	2.63853	0.251215	-2.08387	10.5376
VDP	Wildtype - Phe508del	Baseline	-0.175652	1.38116	0.991124	-3.47906	3.12776
VDP	Wildtype - Knockout	Baseline	0.876222	1.42842	0.813255	-2.54022	4.29267
VDP	Phe508del - Knockout	Baseline	1.05187	1.35066	0.717163	-2.17859	4.28234
VDP	Wildtype - Phe508del	PA-D07	0.25842	1.77618	0.9884	-3.98979	4.50663
VDP	Wildtype - Knockout	PA-D07	-0.160029	2.09134	0.996777	-5.16203	4.84197
VDP	Phe508del - Knockout	PA-D07	-0.418449	1.85193	0.972258	-4.84784	4.01094
VDP	Wildtype - Phe508del	PA-D14	1.52343	1.63425	0.621795	-2.38531	5.43216
VDP	Wildtype - Knockout	PA-D14	1.58765	1.5128	0.548308	-2.03062	5.20591
VDP	Phe508del - Knockout	PA-D14	0.06422	1.685	0.999199	-3.96591	4.09435
VDP	Wildtype - Phe508del	PA-D21	2.78528	1.4109	0.125798	-0.58927	6.15982
VDP	Wildtype - Knockout	PA-D21	4.06732	1.34891	0.00973267	0.841031	7.29361
VDP	Phe508del - Knockout	PA-D21	1.28204	1.39704	0.630911	-2.05935	4.62344
VDP	Wildtype - Phe508del	PA-D63	-0.341525	1.34105	0.964896	-3.549	2.86595
VDP	Wildtype - Knockout	PA-D63	1.30088	1.3535	0.603603	-1.93638	4.53815
VDP	Phe508del - Knockout	PA-D63	1.64241	1.35182	0.448178	-1.59082	4.87564
MSV	Wildtype - Phe508del	Baseline	-0.0151148	0.00711734	0.0919685	-0.0321378	0.00190816
MSV	Wildtype - Knockout	Baseline	-0.0161213	0.00736088	0.0795201	-0.0337268	0.00148422
MSV	Phe508del - Knockout	Baseline	-0.00100643	0.00696018	0.988541	-0.0176535	0.0156407
MSV	Wildtype - Phe508del	PA-D07	-0.00838766	0.00915295	0.631725	-0.0302794	0.013504
MSV	Wildtype - Knockout	PA-D07	-0.0219148	0.010777	0.111352	-0.0476909	0.00386133
MSV	Phe508del - Knockout	PA-D07	-0.0135271	0.00954331	0.337224	-0.0363525	0.00929824
MSV	Wildtype - Phe508del	PA-D14	-0.00640128	0.00842154	0.728487	-0.0265436	0.0137411
MSV	Wildtype - Knockout	PA-D14	0.00813871	0.0077957	0.551713	-0.0105068	0.0267842
MSV	Phe508del - Knockout	PA-D14	0.01454	0.0086831	0.221763	-0.00622793	0.0353079
MSV	Wildtype - Phe508del	PA-D21	0.000558535	0.00727061	0.996752	-0.016831	0.0179481
MSV	Wildtype - Knockout	PA-D21	0.000941157	0.00695117	0.989946	-0.0156844	0.0175667
MSV	Phe508del - Knockout	PA-D21	0.000382622	0.00719918	0.998444	-0.0168361	0.0176014
MSV	Wildtype - Phe508del	PA-D63	-0.00338	0.00691064	0.876703	-0.0199086	0.0131486
MSV	Wildtype - Knockout	PA-D63	-0.0182575	0.00697483	0.0285927	-0.0349397	-0.00157538
MSV	Phe508del - Knockout	PA-D63	-0.0148775	0.00696614	0.0896048	-0.0315389	0.00178384
TV	Wildtype - Phe508del	Baseline	-0.0100366	0.0541019	0.981211	-0.139472	0.119399
TV	Wildtype - Knockout	Baseline	-0.013944	0.0559533	0.966359	-0.147809	0.119921
TV	Phe508del - Knockout	Baseline	-0.00390746	0.0529073	0.996997	-0.130485	0.12267
TV	Wildtype - Phe508del	PA-D07	0.209541	0.0695756	0.00986828	0.0430859	0.375996
TV	Wildtype - Knockout	PA-D07	0.180437	0.0913236	0.125464	-0.0380482	0.398923
TV	Phe508del - Knockout	PA-D07	-0.0291035	0.0829355	0.934437	-0.227521	0.169314
TV	Wildtype - Phe508del	PA-D14	-0.01757	0.0640158	0.959348	-0.170724	0.135584
TV	Wildtype - Knockout	PA-D14	-0.0141695	0.0592585	0.968986	-0.155942	0.127603
TV	Phe508del - Knockout	PA-D14	0.00340045	0.0660038	0.998538	-0.154509	0.16131
TV	Wildtype - Phe508del	PA-D21	-0.00984926	0.0552669	0.982648	-0.142072	0.122373
TV	Wildtype - Knockout	PA-D21	-0.00732888	0.0528388	0.989451	-0.133742	0.119085
TV	Phe508del - Knockout	PA-D21	0.00252038	0.054724	0.998831	-0.128403	0.133444
TV	Wildtype - Phe508del	PA-D63	0.0877166	0.0525306	0.223687	-0.0379596	0.213393
TV	Wildtype - Knockout	PA-D63	-0.00469249	0.0530186	0.995691	-0.131536	0.122151
TV	Phe508del - Knockout	PA-D63	-0.0924091	0.0529526	0.195572	-0.219095	0.0342765
VH	Wildtype - Phe508del	Baseline	-2.13151	3.10928	0.772643	-9.56817	5.30515
VH	Wildtype - Knockout	Baseline	-0.506228	3.21567	0.986433	-8.19736	7.1849
VH	Phe508del - Knockout	Baseline	1.62528	3.04062	0.854625	-5.64717	8.89774
VH	Wildtype - Phe508del	PA-D07	1.73924	3.99855	0.901117	-7.82436	11.3028
VH	Wildtype - Knockout	PA-D07	1.56434	4.70805	0.941008	-9.69621	12.8249
VH	Phe508del - Knockout	PA-D07	-0.174901	4.16909	0.99903	-10.1464	9.79657
VH	Wildtype - Phe508del	PA-D14	2.25192	3.67903	0.813978	-6.54745	11.0513
VH	Wildtype - Knockout	PA-D14	0.35081	3.40563	0.994168	-7.79465	8.49627
VH	Phe508del - Knockout	PA-D14	-1.90111	3.79329	0.870969	-10.9738	7.17156
VH	Wildtype - Phe508del	PA-D21	7.83778	3.17623	0.0416295	0.240974	15.4346
VH	Wildtype - Knockout	PA-D21	11.538	3.03669	0.000853325	4.27493	18.801
VH	Phe508del - Knockout	PA-D21	3.7002	3.14503	0.470845	-3.82198	11.2224
VH	Wildtype - Phe508del	PA-D63	-0.422488	3.01898	0.989263	-7.64317	6.7982
VH	Wildtype - Knockout	PA-D63	3.88488	3.04702	0.413711	-3.40288	11.1726
VH	Phe508del - Knockout	PA-D63	4.30737	3.04322	0.338265	-2.97131	11.586
VHSS	Wildtype - Phe508del	Baseline	-1.95736	1.20698	0.24296	-4.84417	0.929443
VHSS	Wildtype - Knockout	Baseline	3.17899	1.24828	0.0342261	0.193402	6.16458
VHSS	Phe508del - Knockout	Baseline	5.13635	1.18033	0.000125224	2.31329	7.95942
VHSS	Wildtype - Phe508del	PA-D07	-1.03304	1.55218	0.784135	-4.74549	2.67942
VHSS	Wildtype - Knockout	PA-D07	0.295949	1.8276	0.98565	-4.07524	4.66713
VHSS	Phe508del - Knockout	PA-D07	1.32899	1.61838	0.691149	-2.5418	5.19977
VHSS	Wildtype - Phe508del	PA-D14	2.56202	1.42815	0.178664	-0.853778	5.97781
VHSS	Wildtype - Knockout	PA-D14	0.457421	1.32202	0.936198	-2.70453	3.61937
VHSS	Phe508del - Knockout	PA-D14	-2.1046	1.4725	0.331254	-5.62648	1.41729
VHSS	Wildtype - Phe508del	PA-D21	-0.212634	1.23297	0.983741	-3.16161	2.73634
VHSS	Wildtype - Knockout	PA-D21	3.28257	1.1788	0.0184398	0.463157	6.10198
VHSS	Phe508del - Knockout	PA-D21	3.4952	1.22086	0.0149087	0.5752	6.41521
VHSS	Wildtype - Phe508del	PA-D63	-1.57083	1.17192	0.377595	-4.3738	1.23214
VHSS	Wildtype - Knockout	PA-D63	1.47365	1.18281	0.430269	-1.35536	4.30265
VHSS	Phe508del - Knockout	PA-D63	3.04448	1.18134	0.0316985	0.219	5.86996
VHLS	Wildtype - Phe508del	Baseline	-2.57723	3.01744	0.670714	-9.79424	4.63977
VHLS	Wildtype - Knockout	Baseline	-2.64304	3.12069	0.675178	-10.107	4.82091
VHLS	Phe508del - Knockout	Baseline	-0.0658099	2.95081	0.999726	-7.12346	6.99184
VHLS	Wildtype - Phe508del	PA-D07	2.40395	3.88045	0.809923	-6.87717	11.6851
VHLS	Wildtype - Knockout	PA-D07	2.55355	4.56898	0.842236	-8.37439	13.4815
VHLS	Phe508del - Knockout	PA-D07	0.149593	4.04594	0.999247	-9.52736	9.82654
VHLS	Wildtype - Phe508del	PA-D14	1.01109	3.57036	0.956781	-7.52837	9.55056
VHLS	Wildtype - Knockout	PA-D14	-0.00634304	3.30503	0.999998	-7.91121	7.89852
VHLS	Phe508del - Knockout	PA-D14	-1.01744	3.68125	0.958789	-9.82212	7.78725
VHLS	Wildtype - Phe508del	PA-D21	7.67405	3.08242	0.0394429	0.301627	15.0465
VHLS	Wildtype - Knockout	PA-D21	9.24578	2.94699	0.00683505	2.19727	16.2943
VHLS	Phe508del - Knockout	PA-D21	1.57174	3.05214	0.864301	-5.72826	8.87173
VHLS	Wildtype - Phe508del	PA-D63	1.62088	2.92981	0.845141	-5.38653	8.62828
VHLS	Wildtype - Knockout	PA-D63	2.19054	2.95702	0.740097	-4.88196	9.26304
VHLS	Phe508del - Knockout	PA-D63	0.569667	2.95334	0.979703	-6.49402	7.63335
